# Supplementary material for: Transcriptomic divergence between upland and lowland ecotypes contributes to rice adaptation to a drought‐prone agroecosystem
Source: Evol Appl. 2020 Jul 16;13(9):2484–96. doi: 10.1111/eva.13054 (PMC7513727; doi:10.1111/eva.13054)
Supplement: Supplementary file 2 — Table S1‐S14 [file EVA-13-2484-s002.xlsx]

## Sheet: Table S1
Table S1. Plant materials involved in this study and their basic information. Typical and intermediate were determined by the analysis of population structure.
Genotype	Re-sequencing code	RNA-sequenceing code in CK	RNA-sequenceing code in DT	Name of landrace	Species/Ecotype	Origination	Type
SAGC001	X001	A001	B001	Dahandao	Upland	Jiangsu	Intermediate
SAGC018	X013	A013	B013	Fengrunsanbaili	Upland	Hebei	Intermediate
SAGC021	SAGCLZ-008	A016	B016	Lulongdabaimang	Upland	Hebei	Intermediate
SAGC022	SAGCLZ-009	A017	B017	Funingdahongmang	Upland	Hebei	Intermediate
SAGC023	SAGCLZ-010	A018	B018	Qinhuangdaodahongmang	Upland	Hebei	Intermediate
SAGC024	X019	A019	B019	Changlixiaohongmang	Upland	Hebei	Intermediate
SAGC028	SAGCLZ-013	A023	B023	Luannanhongmanggengzi	Upland	Hebei	Intermediate
SAGC032	X026	A026	B026	Fengninggengzi	Upland	Hebei	Intermediate
SAGC075	SAGCLZ-033	A052	B052	Shangu	Upland	Guangxi	Typical
SAGC078	SAGCLZ-034	A053	B053	Haoyongyi	Upland	Guizhou	Typical
SAGC080	SAGCLZ-035	A055	B055	Haoxianling	Upland	Guizhou	Typical
SAGC082	SAGCLZ-036	A057	B057	Baizhinuo	Upland	Guizhou	Intermediate
SAGC084	SAGCLZ-037	A059	B059	Changmangzhan	Upland	Guizhou	Typical
SAGC085	SAGCLZ-038	A060	B060	Changmanghuanghanzhan	Upland	Guizhou	Typical
SAGC089	SAGCLZ-039	A062	B062	Mangshang	Upland	Guizhou	Typical
SAGC091	SAGCLZ-040	A063	B063	Maogu	Upland	Guizhou	Typical
SAGC096	SAGCLZ-042	A066	B066	Changmangchihexiannuo	Upland	Guizhou	Typical
SAGC098	SAGCLZ-043	A067	B067	Huaxianggu	Upland	Guizhou	Typical
SAGC099	SAGCLZ-044	A068	B068	Hongmigeng	Upland	Guizhou	Typical
SAGC100	SAGCLZ-045	A069	B069	Chihehongmanggeng	Upland	Guizhou	Typical
SAGC109	SAGCLZ-047	A075	B075	Caopigu	Upland	Yunnan	Typical
SAGC110	SAGCLZ-048	A076	B076	Mowanggu	Upland	Yunnan	Typical
SAGC129	X083	A083	B083	Shanqitougu	Upland	Yunnan	Typical
SAGC132	X084	A084	B084	Baixiangnuo	Upland	Yunnan	Intermediate
SAGC153	X091	A091	B091	Hongxinnuogu	Upland	Yunnan	Typical
SAGC155	SAGCLZ-052	A092	B092	Jizinuo	Upland	Yunnan	Typical
SAGC156	SAGCLZ-053	A093	B093	Jiegunuo	Upland	Yunnan	Typical
SAGC157	SAGCLZ-054	A094	B094	Ludagu	Upland	Yunnan	Typical
SAGC158	SAGCLZ-055	A095	B095	Gaoshandigu	Upland	Yunnan	Typical
SAGC166	SAGCLZ-057	A098	B098	Zaobaiyi	Upland	Jiangsu	Typical
SAGC167	SAGCLZ-058	A099	B099	Niujiaonuo	Upland	Jiangsu	Typical
SAGC168	SAGCLZ-059	A100	B100	Heikehannuo	Upland	Jiangsu	Typical
SAGC169	SAGCLZ-060	A101	B101	Youmangbaihandao	Upland	Jiangsu	Intermediate
SAGC170	SAGCLZ-061	A102	B102	Zaochadao	Upland	Jiangsu	Intermediate
SAGC173	X103	A103	B103	Cunsanli	Upland	Jiangsu	Typical
SAGC174	SAGCLZ-062	A104	B104	Wanbaiyi	Upland	Jiangsu	Typical
SAGC191	X110	A110	B110	Youmanghandao	Upland	Jiangsu	Typical
SAGC192	X111	A111	B111	Youmangbaikehandao	Upland	Jiangsu	Typical
SAGC195	SAGCLZ-065	A113	B113	Handao	Upland	Jiangsu	Intermediate
SAGC206	SAGCLZ-067	A115	B115	Baimangnuo	Upland	Guangxi	Typical
SAGC207	SAGCLZ-068	A116	B116	Houxiasuinuogu	Upland	Guangxi	Typical
SAGC209	SAGCLZ-069	A118	B118	Huapishannuo	Upland	Guangxi	Typical
SAGC212	SAGCLZ-070	A119	B119	Daoliu	Upland	Guangxi	Intermediate
SAGC217	X124	A124	B124	Funingxiaobairen	Upland	Hebei	Intermediate
SAGC223	SAGCLZ-073	A130	B130	Dingxiandaqingmang	Upland	Hebei	Intermediate
SAGC274	SAGCLZ-076	A136	B136	Heimanggeng	Upland	Guangxi	Intermediate
SAGC276	SAGCLZ-077	A137	B137	Wanmaogenggu	Upland	Guangxi	Intermediate
SAGC277	SAGCLZ-078	A138	B138	Hanzhangu	Upland	Guangxi	Typical
SAGC278	SAGCLZ-079	A139	B139	Houxian	Upland	Guangxi	Typical
SAGC291	SAGCLZ-082	A148	B148	Hanmaodao	Upland	Guizhou	Intermediate
SAGC313	SAGCLZ-089	A162	B162	Zimangfeienuo	Upland	Guizhou	Typical
SAGC315	SAGCLZ-090	A163	B163	Zihuake	Upland	Guizhou	Intermediate
SAGC373	X184	A184	B184	Huangkehandao	Upland	Henan	Intermediate
SAGC395	X199	A199	B199	Handaoxuan	Upland	Hunan	Typical
SAGC396	SAGCLZ-108	A200	B200	Zaohandao	Upland	Hunan	Typical
SAGC397	X201	A201	B201	Hanhe	Upland	Hunan	Intermediate
SAGC398	X202	A202	B202	Nuoganhe	Upland	Hunan	Typical
SAGC400	SAGCLZ-109	A204	B204	Zaohe	Upland	Hunan	Intermediate
SAGC402	SAGCLZ-110	A206	B206	Hanhe	Upland	Hunan	Typical
SAGC403	SAGCLZ-111	A207	B207	Hangu	Upland	Hunan	Typical
SAGC404	SAGCLZ-112	A208	B208	Hanhe	Upland	Hunan	Typical
SAGC405	X209	A209	B209	Gannuohe	Upland	Hunan	Intermediate
SAGC406	SAGCLZ-113	A210	B210	Hongkenuo	Upland	Hunan	Typical
SAGC407	SAGCLZ-114	A211	B211	Bendihandao	Upland	Hunan	Typical
SAGC005	SAGCLZ-002	A003	B003	Yuanhuangnuo	Lowland	Guizhou	Typical
SAGC007	SAGCLZ-003	A004	B004	Danhuangnuo	Lowland	Guizhou	Typical
SAGC009	SAGCLZ-004	A006	B006	Taohuanuo	Lowland	Guizhou	Typical
SAGC019	SAGCLZ-007	A014	B014	Qiananshuinuozi	Lowland	Hebei	Typical
SAGC025	SAGCLZ-011	A020	B020	Luanxianxiaohongmang	Lowland	Hebei	Typical
SAGC027	SAGCLZ-012	A022	B022	Weinanhongmangdao	Lowland	Hebei	Typical
SAGC030	SAGCLZ-014	A024	B024	Pingquanxiaolibai	Lowland	Hebei	Typical
SAGC031	SAGCLZ-015	A025	B025	Longhuadahongpao	Lowland	Hebei	Typical
SAGC033	SAGCLZ-016	A027	B027	Weixiandaheimang	Lowland	Hebei	Typical
SAGC034	X028	A028	B028	Huaianxiaodaozi	Lowland	Hebei	Intermediate
SAGC044	SAGCLZ-019	A034	B034	Wanjinxian	Lowland	Jiangsu	Typical
SAGC046	SAGCLZ-021	A036	B036	Zaoshiri	Lowland	Jiangsu	Typical
SAGC047	SAGCLZ-022	A037	B037	Hongdao	Lowland	Jiangsu	Typical
SAGC048	SAGCLZ-023	A038	B038	Fenghuangdao	Lowland	Jiangsu	Typical
SAGC049	SAGCLZ-024	A039	B039	Dadaotou	Lowland	Jiangsu	Typical
SAGC053	SAGCLZ-025	A043	B043	Manyedao	Lowland	Jiangsu	Typical
SAGC054	SAGCLZ-026	A044	B044	Jinguhuang	Lowland	Jiangsu	Typical
SAGC055	SAGCLZ-027	A045	B045	Daluohanhuang	Lowland	Jiangsu	Typical
SAGC058	SAGCLZ-028	A046	B046	Yangzhonggang	Lowland	Jiangsu	Typical
SAGC059	SAGCLZ-029	A047	B047	Baikeyuan	Lowland	Jiangsu	Typical
SAGC060	SAGCLZ-030	A048	B048	Youmangtieke	Lowland	Jiangsu	Typical
SAGC061	SAGCLZ-031	A049	B049	Baikeairihong	Lowland	Jiangsu	Typical
SAGC069	SAGCLZ-032	A050	B050	Cuganlizhihong	Lowland	Jiangsu	Typical
SAGC112	SAGCLZ-049	A078	B078	Huangkenuo	Lowland	Yunnan	Typical
SAGC138	X086	A086	B086	Maluweibagu	Lowland	Yunnan	Intermediate
SAGC147	X088	A088	B088	Ruanlengshuigu	Lowland	Yunnan	Intermediate
SAGC151	X090	A090	B090	Luesuo	Lowland	Yunnan	Typical
SAGC187	SAGCLZ-063	A107	B107	Erlibi	Lowland	Jiangsu	Typical
SAGC188	SAGCLZ-064	A108	B108	Zaofeilaifeng	Lowland	Jiangsu	Typical
SAGC214	SAGCLZ-071	A121	B121	Baxiandabaimang	Lowland	Hebei	Typical
SAGC215	SAGCLZ-072	A122	B122	Wenanxiaohongmangi	Lowland	Hebei	Typical
SAGC228	SAGCLZ-074	A134	B134	Quyangdadao	Lowland	Hebei	Typical
SAGC236	SAGCLZ-075	A135	B135	Kounong	Lowland	Guangxi	Typical
SAGC293	SAGCLZ-083	A150	B150	Hetaonuo	Lowland	Guizhou	Typical
SAGC296	SAGCLZ-085	A152	B152	Banbiannuo	Lowland	Guizhou	Intermediate
SAGC303	SAGCLZ-088	A158	B158	Haoguangxun	Lowland	Guizhou	Typical
SAGC317	X165	A165	B165	Unknown	Lowland	Guangxi	Intermediate
SAGC321	SAGCLZ-093	A167	B167	Unknown	Lowland	Guangxi	Typical
SAGC322	SAGCLZ-094	A168	B168	Unknown	Lowland	Guangxi	Typical
SAGC323	X169	A169	B169	Unknown	Lowland	Guangxi	Intermediate
SAGC324	X170	A170	B170	Unknown	Lowland	Guangxi	Intermediate
SAGC325	X171	A171	B171	Unknown	Lowland	Guangxi	Intermediate
SAGC330	X173	A173	B173	Unknown	Lowland	Guangxi	Typical
SAGC353	SAGCLZ-096	A177	B177	Hongzhangu	Lowland	Guizhou	Typical
SAGC354	SAGCLZ-097	A178	B178	Cunnuo	Lowland	Guizhou	Typical
SAGC355	SAGCLZ-098	A179	B179	Fennuo	Lowland	Guizhou	Typical
SAGC356	SAGCLZ-099	A180	B180	Xiaonuogu	Lowland	Guizhou	Typical
SAGC365	X182	A182	B182	Wutoumi	Lowland	Henan	Typical
SAGC425	SAGCLZ-100	A186	B186	Hongyangwuhao	Lowland	Yunnan	Typical
SAGC380	SAGCLZ-101	A187	B187	Yehezi	Lowland	Hunan	Typical
SAGC381	X188	A188	B188	Wanmang	Lowland	Hunan	Intermediate
SAGC382	X189	A189	B189	Mengdongnuo	Lowland	Hunan	Typical
SAGC384	SAGCLZ-103	A191	B191	Tonghenuo	Lowland	Hunan	Typical
SAGC387	X194	A194	B194	Shunnuo	Lowland	Hunan	Intermediate
SAGC388	SAGCLZ-105	A195	B195	Danuo	Lowland	Hunan	Typical
SAGC391	SAGCLZ-106	A196	B196	Tuannuogu	Lowland	Hunan	Typical
SAGC393	SAGCLZ-107	A198	B198	Hongmangjiuyuenuo	Lowland	Hunan	Typical
SAGC418	X213	A213	B213	Hongjiugu	Lowland	Yunnan	Typical
SAGC420	SAGCLZ-115	A214	B214	Beizinuo	Lowland	Yunnan	Typical
SAGC421	SAGCLZ-116	A215	B215	Huagu	Lowland	Yunnan	Typical

## Sheet: Table S2
Table S2. Basic information of the raw data from RNA-seq.																																match	ID				ID	clean-reads	mapped-reads	mapped-rate(%)
Sample code	Total_Reads	Total_Bases	Total_Reads_with_Ns	N_Reads%	A%	T%	C%	G%	N%	Error%	Q20%	Q30%	GC%	clean-reads	mapped-reads	mapped-rate(%)																1	A001				B001
A001	46752130	7012819500	86369	0.18	22.34	21.83	27.86	27.96	0	0.0261	96.35	94.54	55.82	44680704	44166875	98.85																2	A013				B013
A013	36652118	5497817700	67474	0.18	22.98	22.54	27.42	27.06	0	0.0254	96.76	95.03	54.48	35186004	34155054	97.07																3	A016				B016
A016	32934170	4940125500	17357	0.05	22.74	22.57	27.49	27.2	0	0.0152	96.59	91.61	54.69	29860474	28645152	95.93																4	A017				B017
A017	37862002	5679300300	20698	0.05	23.31	23.14	26.92	26.63	0	0.0139	97.24	92.98	53.55	34496078	33105886	95.97																5	A018				B018
A018	36446030	5466904500	21210	0.06	23.5	23.31	26.66	26.53	0	0.0144	96.99	92.47	53.19	33227868	31785778	95.66																6	A019				B019
A019	44307082	6646062300	82186	0.19	23.63	23.04	26.82	26.5	0	0.0257	96.64	94.85	53.33	42214330	40534199	96.02																7	A023				B023
A023	31825950	4773892500	14977	0.05	24.4	23.73	25.98	25.88	0	0.0141	95.73	90.92	51.87	28071528	26347936	93.86																8	A026				B026
A026	38065438	5709815700	70380	0.18	23.41	22.86	26.98	26.75	0	0.0255	96.71	94.97	53.73	36173594	35084768	96.99																9	A052				B052
A052	32230304	4834545600	357647	1.11	23.92	23.64	26.4	26.04	0.01	0.0141	95.75	90.97	52.44	27819356	26792821	96.31																10	A053				B053
A053	33713824	5057073600	378003	1.12	23.44	23.13	26.89	26.53	0.01	0.0142	95.72	90.9	53.42	29034646	27974881	96.35																11	A055				B055
A055	31721022	4758153300	352848	1.11	24.15	23.77	26.15	25.92	0.01	0.0133	96.18	91.74	52.07	28152620	27085635	96.21																12	A057				B057
A057	36344942	5451741300	5320	0.01	24.21	23.93	26.17	25.68	0	0.0135	96.05	91.49	51.85	31468510	30382846	96.55																13	A059				B059
A059	29938532	4490779800	4204	0.01	23.27	23.04	27.11	26.59	0	0.0139	95.89	91.14	53.7	26001626	25221577	97																14	A060				B060
A060	35860256	5379038400	5169	0.01	23.58	23.35	26.79	26.28	0	0.0136	96.05	91.44	53.07	31131744	30141754	96.82																15	A062				B062
A062	34077662	5111649300	5069	0.01	24.51	24.13	25.82	25.54	0	0.0131	96.28	91.94	51.36	29995828	28625018	95.43																16	A063				B063
A063	32718546	4907781900	4758	0.01	23.34	22.95	27.01	26.7	0	0.0139	95.89	91.16	53.71	28646776	27830342	97.15																17	A066				B066
A066	37273526	5591028900	5372	0.01	23.41	23.04	26.76	26.79	0	0.0151	95.22	90.02	53.56	31673172	30637459	96.73																18	A067				B067
A067	35079242	5261886300	4980	0.01	23.63	23.25	26.74	26.37	0	0.0142	95.69	90.81	53.12	30162528	28120524	93.23																19	A068				B068
A068	33226458	4983968700	4812	0.01	23.21	22.81	27.02	26.95	0	0.0133	96.21	91.73	53.98	28963326	28152352	97.2																20	A069				B069
A069	36090208	5413531200	4824	0.01	22.57	22.38	27.64	27.41	0	0.0161	94.83	89.2	55.04	30264872	29892614	98.77																21	A075				B075
A075	35438240	5315736000	16802	0.05	22.72	22.42	27.63	27.23	0	0.0144	95.61	90.63	54.86	30923586	29813429	96.41																22	A076				B076
A076	38420836	5763125400	17921	0.05	21.77	21.38	28.59	28.25	0	0.0149	95.44	90.25	56.84	33591466	31397943	93.47																23	A083				B083
A083	47781964	7167294600	647120	1.35	23.55	23.12	26.89	26.41	0.02	0.0128	97.69	94.14	53.3	35116644	30439107	86.68																24	A084				B084
A084	36000628	5400094200	395729	1.1	24.34	23.67	26.13	25.85	0.01	0.0195	94.65	87.73	51.98	32201870	31013620	96.31																25	A091				B091
A091	25920796	3888119400	281569	1.09	23.57	23.36	26.57	26.49	0.01	0.0205	94.16	86.96	53.06	23217058	22304627	96.07																26	A092				B092
A092	32163822	4824573300	15195	0.05	23.6	22.99	26.7	26.71	0	0.0139	95.88	91.14	53.41	27490360	25978390	94.5																27	A093				B093
A093	38254726	5738208900	18124	0.05	23.29	22.93	27.17	26.62	0	0.0139	95.86	91.09	53.79	34105574	32512843	95.33																28	A094				B094
A094	28122820	4218423000	13019	0.05	23.13	22.89	27.29	26.69	0	0.0142	95.78	90.87	53.98	25184818	24315941	96.55																29	A095				B095
A095	33802866	5070429900	4911	0.01	23.13	22.83	27.3	26.74	0	0.0147	95.42	90.36	54.04	29620986	28273231	95.45																30	A098				B098
A098	35062148	5259322200	135432	0.39	23.62	23.35	26.75	26.28	0	0.0188	95.06	88.34	53.02	31025714	30035993	96.81																31	A099				B099
A099	30728328	4609249200	119133	0.39	23.31	23.12	27.04	26.52	0	0.0202	94.5	87.22	53.57	26651976	25895059	97.16																32	A100				B100
A100	27382790	4107418500	102889	0.38	23.99	23.7	26.39	25.92	0	0.0183	95.34	88.85	52.31	24536630	23719560	96.67																33	A101				B101
A101	31255396	4688309400	119604	0.38	23.07	22.92	27.14	26.87	0	0.0189	95.02	88.23	54.01	27543896	27144509	98.55																34	A102				B102
A102	34329144	5149371600	129010	0.38	23.85	23.65	26.51	25.99	0	0.0179	95.53	89.16	52.5	30337260	29381636	96.85																35	A103				B103
A103	31125188	4668778200	54921	0.18	24.19	23.23	26.47	26.11	0	0.0225	93.31	85.46	52.58	27488186	26429890	96.15																36	A104				B104
A104	37423212	5613481800	145880	0.39	24.73	23.94	25.69	25.65	0	0.0174	95.69	89.59	51.34	32855642	31593985	96.16																37	A110				B110
A110	30617072	4592560800	334317	1.09	23.62	23.28	26.68	26.42	0.01	0.0215	93.78	86.17	53.1	26911814	26376268	98.01																38	A111				B111
A111	38330822	5749623300	423465	1.1	23.98	23.57	26.39	26.05	0.01	0.0191	94.86	88.06	52.44	34372718	32550963	94.7																39	A113				B113
A113	33261636	4989245400	130768	0.39	24.34	24.22	25.82	25.62	0	0.0184	95.25	88.73	51.44	28870474	27242179	94.36																40	A115				B115
A115	38957934	5843690100	17295	0.04	23.55	23.39	26.7	26.35	0	0.0186	95.22	88.55	53.05	34280458	33001796	96.27																41	A116				B116
A116	42745768	6411865200	18796	0.04	23.97	23.68	26.25	26.09	0	0.0172	95.82	89.7	52.34	37239498	35545100	95.45																42	A118				B118
A118	35010002	5251500300	165440	0.47	23.29	23.12	26.93	26.66	0	0.0162	96.09	90.67	53.59	30722324	29551803	96.19																43	A119				B119
A119	36513962	5477094300	171496	0.47	23.49	23.2	26.71	26.6	0	0.0144	97.03	92.52	53.31	32620750	31309395	95.98																44	A124				B124
A124	30948456	4642268400	345302	1.12	24.93	24.32	25.52	25.22	0.01	0.0201	94.36	87.25	50.74	27430050	26491942	96.58																45	A130				B130
A130	58867414	8830112100	801484	1.36	23.52	23.1	26.83	26.53	0.02	0.0127	97.77	94.29	53.36	28417242	21273147	74.86																46	A136				B136
A136	33366500	5004975000	154600	0.46	22.6	22.4	27.6	27.4	0	0.0152	96.64	91.72	55	30015016	29063539	96.83																47	A137				B137
A137	36923232	5538484800	462754	1.25	24.1	23.8	26.17	25.93	0.01	0.0153	96.51	91.62	52.1	33302018	29625475	88.96																48	A138				B138
A138	39327344	5899101600	502176	1.28	24.19	23.75	26.02	26.03	0.01	0.0156	96.36	91.34	52.05	35747704	33063051	92.49																49	A139				B139
A139	38631038	5794655700	499408	1.29	24.36	24.14	26.03	25.47	0.01	0.0154	96.47	91.52	51.49	34951820	32152179	91.99																50	A148				B148
A148	31669908	4750486200	393164	1.24	22.99	22.89	27.47	26.65	0.01	0.0167	95.81	90.24	54.11	28127696	27202294	96.71																51	A162				B162
A162	40971956	6145793400	509275	1.24	23.57	23.4	26.72	26.3	0.01	0.0159	96.17	90.97	53.02	37156218	34796798	93.65																52	A163				B163
A163	38836036	5825405400	495582	1.28	23.43	23.23	26.96	26.38	0.01	0.0154	96.48	91.49	53.34	34591374	33436022	96.66																53	A184				B184
A184	44123650	6618547500	18923	0.04	23.3	22.97	27.1	26.63	0	0.0172	94.63	88.39	53.73	40041404	38788108	96.87																54	A199				B199
A199	40947472	6142120800	75607	0.18	22.97	22.23	27.06	27.74	0	0.0264	96.19	94.26	54.8	38574442	37104755	96.19																55	A200				B200
A200	36857978	5528696700	370940	1.01	22.47	22.4	27.65	27.47	0.01	0.0149	96.67	91.94	55.12	33287540	32312215	97.07																56	A201				B201
A201	40561770	6084265500	74592	0.18	22.47	21.94	27.61	27.98	0	0.0264	96.2	94.29	55.59	38538204	37705778	97.84																57	A202				B202
A202	41518544	6227781600	76406	0.18	23.65	23	26.65	26.69	0	0.026	96.45	94.59	53.34	39626204	38374015	96.84																58	A204				B204
A204	40208238	6031235700	411672	1.02	22.72	22.54	27.46	27.27	0.01	0.0151	96.59	91.78	54.73	36331798	34972988	96.26																59	A206				B206
A206	36550572	5482585800	365466	1	23.06	22.98	27.17	26.78	0.01	0.0153	96.49	91.58	53.95	33139788	31045353	93.68																60	A207				B207
A207	41079420	6161913000	416724	1.01	23.45	23.09	26.7	26.75	0.01	0.015	96.62	91.91	53.45	37128944	35970520	96.88																61	A208				B208
A208	37386032	5607904800	32717	0.09	23.4	23.12	26.8	26.67	0	0.0171	95.6	89.82	53.47	32344906	30886150	95.49																62	A209				B209
A209	39732826	5959923900	73067	0.18	23.57	23.09	26.79	26.55	0	0.0254	96.78	95.04	53.34	38091890	36903423	96.88																63	A210				B210
A210	41668398	6250259700	511792	1.23	23.64	23.17	26.59	26.58	0.01	0.0146	96.84	92.31	53.18	37727388	36222065	96.01																64	A211				B211
A211	35744516	5361677400	433923	1.21	22.87	22.62	27.33	27.17	0.01	0.0155	96.44	91.43	54.5	32313192	31353490	97.03																65	A003				B003
A003	39205008	5880751200	19291	0.05	23.61	23.46	26.61	26.31	0	0.0153	96.57	91.64	52.93	35729910	34207815	95.74																66	A004				B004
A004	42464892	6369733800	20552	0.05	22.73	22.63	27.46	27.18	0	0.0161	96.15	90.81	54.63	38185932	37258013	97.57																67	A006				B006
A006	42286340	6342951000	20046	0.05	22.4	22.29	27.81	27.49	0	0.016	96.23	90.95	55.3	38181392	37051222	97.04																68	A014				B014
A014	35527728	5329159200	63949	0.18	24.65	24.28	25.57	25.49	0	0.021	94.1	86.72	51.06	30780342	26865082	87.28																69	A020				B020
A020	31850904	4777635600	80664	0.25	23.56	23.49	26.75	26.19	0	0.02	94.79	87.71	52.94	28214826	27086232	96																70	A022				B022
A022	36696902	5504535300	94554	0.26	23.73	23.61	26.59	26.07	0	0.0188	95.21	88.62	52.66	32585718	31419149	96.42																71	A024				B024
A024	37585766	5637864900	97174	0.26	23.63	23.49	26.65	26.24	0	0.0174	95.79	89.81	52.89	32727080	31470360	96.16																72	A025				B025
A025	31971706	4795755900	83291	0.26	23.32	23.01	26.97	26.7	0	0.0199	94.8	87.76	53.67	28547144	27185445	95.23																73	A027				B027
A027	34853232	5227984800	103823	0.3	23.8	23.46	26.52	26.22	0	0.0207	94.47	87.09	52.74	30950826	29564228	95.52																74	A028				B028
A028	46185076	6927761400	85713	0.19	23.08	22.46	27.12	27.33	0	0.0261	96.38	94.54	54.45	43831446	42512119	96.99																75	A034				B034
A034	33483566	5022534900	59139	0.18	23.44	23.41	26.77	26.39	0	0.0268	91.79	82.78	53.15	27216660	26291293	96.6																76	A036				B036
A036	32379844	4856976600	57738	0.18	23.88	23.49	26.39	26.24	0	0.0219	93.81	86.12	52.63	27971496	26735155	95.58																77	A037				B037
A037	42922400	6438360000	76941	0.18	23.29	23.24	26.91	26.56	0	0.0227	93.48	85.55	53.47	37129968	35830419	96.5																78	A038				B038
A038	30574446	4586166900	54432	0.18	23.05	22.97	27.12	26.87	0	0.0237	93.1	84.84	53.98	26161946	25136397	96.08																79	A039				B039
A039	34897854	5234678100	62284	0.18	23.96	23.54	26.31	26.19	0	0.0222	93.66	85.89	52.5	30308824	28920679	95.42																80	A043				B043
A043	33851362	5077704300	60707	0.18	23.31	23.02	26.9	26.76	0	0.0227	93.55	85.57	53.66	29227332	27464923	93.97																81	A044				B044
A044	28807362	4321104300	51693	0.18	23.58	23.55	26.65	26.22	0	0.0217	93.91	86.25	52.87	25260162	24323009	96.29																82	A045				B045
A045	31843330	4776499500	56588	0.18	23.47	23.39	26.77	26.37	0	0.0226	93.54	85.58	53.14	27603178	26570819	96.26																83	A046				B046
A046	32090050	4813507500	57270	0.18	23.19	23.15	27.04	26.62	0	0.022	93.76	86.05	53.66	28214546	27142393	96.2																84	A047				B047
A047	36564688	5484703200	65449	0.18	23.68	23.39	26.53	26.4	0	0.0218	93.88	86.17	52.93	31501502	29976829	95.16																85	A048				B048
A048	37392314	5608847100	414545	1.11	23.73	23.42	26.6	26.24	0.01	0.0139	95.84	91.12	52.85	32945248	31765808	96.42																86	A049				B049
A049	34991010	5248651500	390125	1.11	22.66	22.44	27.71	27.18	0.01	0.0144	95.57	90.65	54.9	30504378	29302505	96.06																87	A050				B050
A050	33343392	5001508800	371247	1.11	23.58	23.29	26.75	26.37	0.01	0.0143	95.61	90.74	53.12	28594020	27710464	96.91																88	A078				B078
A078	39459250	5918887500	18380	0.05	23.39	23.09	26.97	26.55	0	0.0149	95.35	90.19	53.51	34065324	32876444	96.51																89	A086				B086
A086	38051084	5707662600	70565	0.19	23.26	22.45	27.13	27.16	0	0.0259	96.51	94.71	54.29	36265320	33625204	92.72																90	A088				B088
A088	32663682	4899552300	357283	1.09	24.39	23.81	26.11	25.68	0.01	0.021	94.01	86.54	51.79	28898606	27699313	95.85																91	A090				B090
A090	33511780	5026767000	367822	1.1	24.36	23.91	26.04	25.68	0.01	0.0204	94.3	87.01	51.72	29735156	28634955	96.3																92	A107				B107
A107	30985408	4647811200	118482	0.38	24.17	23.86	26.22	25.76	0	0.0187	95.15	88.44	51.97	27213872	26484540	97.32																93	A108				B108
A108	31276652	4691497800	121229	0.39	23.86	23.4	26.49	26.25	0	0.018	95.34	89.01	52.74	27569886	26850311	97.39																94	A121				B121
A121	31489332	4723399800	150287	0.48	23.53	23.36	26.68	26.43	0	0.0147	96.86	92.2	53.11	28357028	27449603	96.8																95	A122				B122
A122	39307384	5896107600	187359	0.48	23.45	23.22	26.75	26.58	0	0.0149	96.75	91.97	53.33	34493756	33024321	95.74																96	A134				B134
A134	36103234	5415485100	165845	0.46	22.95	22.78	27.22	27.04	0	0.0149	96.77	91.97	54.26	32648994	31640140	96.91																97	A135				B135
A135	33636798	5045519700	156960	0.47	23.23	22.98	26.95	26.83	0	0.0144	97.04	92.53	53.78	29948738	28894542	96.48																98	A150				B150
A150	31225098	4683764700	397679	1.27	23.81	23.56	26.58	26.04	0.01	0.016	96.16	90.9	52.63	27750394	26729179	96.32																99	A152				B152
A152	31036378	4655456700	394357	1.27	23.79	23.47	26.61	26.11	0.01	0.0163	95.99	90.6	52.73	27652808	26972548	97.54																100	A158				B158
A158	34808142	5221221300	449120	1.29	23.82	23.42	26.47	26.28	0.01	0.0152	96.56	91.68	52.75	31096526	30738915	98.85																101	A165				B165
A165	30210674	4531601100	331868	1.1	23.94	23.55	26.38	26.13	0.01	0.0205	94.21	86.92	52.51	26798620	26211730	97.81																102	A167				B167
A167	40366914	6055037100	510019	1.26	23.5	23.37	26.69	26.43	0.01	0.0157	96.31	91.21	53.12	36772058	35672573	97.01																103	A168				B168
A168	35736608	5360491200	344385	0.96	23.17	23.07	27.16	26.59	0.01	0.0162	96.08	90.71	53.75	32144138	31205529	97.08																104	A169				B169
A169	34732778	5209916700	380114	1.09	24.15	23.97	26.16	25.71	0.01	0.0209	94.07	86.65	51.87	30529152	29820875	97.68																105	A170				B170
A170	39216342	5882451300	427144	1.09	24.87	24.41	25.45	25.27	0.01	0.0198	94.51	87.51	50.71	34741586	31715593	91.29																106	A171				B171
A171	34966590	5244988500	376853	1.08	23.27	22.98	26.95	26.78	0.01	0.0208	94.16	86.73	53.74	30936652	30429290	98.36																107	A173				B173
A173	35826074	5373911100	391398	1.09	24.07	23.64	26.27	26.01	0.01	0.0199	94.5	87.39	52.29	31978512	30526687	95.46																108	A177				B177
A177	31824232	4773634800	324684	1.02	23.16	22.99	27.22	26.62	0.01	0.0151	96.56	91.78	53.84	28967160	28147389	97.17																109	A178				B178
A178	38809976	5821496400	392931	1.01	23.61	23.33	26.69	26.36	0.01	0.0152	96.5	91.69	53.05	35464800	34478878	97.22																110	A179				B179
A179	38369392	5755408800	389269	1.01	24.11	23.65	26.3	25.92	0.01	0.0156	96.33	91.33	52.23	34889424	33786918	96.84																111	A180				B180
A180	30466032	4569904800	308609	1.01	23.16	22.95	27.15	26.73	0.01	0.0149	96.68	92	53.88	27820192	27478003	98.77																112	A182				B182
A182	41882160	6282324000	18509	0.04	22.72	22.65	27.71	26.91	0	0.0186	93.98	87.29	54.62	37680076	36598657	97.13																113	A186				B186
A186	36249294	5437394100	371526	1.02	21.78	21.75	28.54	27.92	0.01	0.015	96.65	91.89	56.46	33092162	32738075	98.93																114	A187				B187
A187	39191020	5878653000	405274	1.03	23.98	23.59	26.34	26.09	0.01	0.0141	97.09	92.83	52.43	34883098	33867999	97.09																115	A188				B188
A188	29923876	4488581400	323193	1.08	24.56	24.07	25.79	25.57	0.01	0.0203	94.28	87.07	51.36	26425710	25447958	96.3																116	A189				B189
A189	44996876	6749531400	19583	0.04	23.47	23.3	26.96	26.27	0	0.018	94.23	87.73	53.23	40762266	39413034	96.69																117	A191				B191
A191	35208464	5281269600	362056	1.03	23.73	23.41	26.48	26.37	0.01	0.0147	96.79	92.26	52.85	32035788	29998311	93.64																118	A194				B194
A194	32809774	4921466100	60097	0.18	22.89	22.33	27.44	27.33	0	0.0263	96.28	94.41	54.78	31451548	30350743	96.5																119	A195				B195
A195	39447638	5917145700	396347	1	23.51	23.25	26.69	26.55	0.01	0.015	96.61	91.91	53.23	35732042	34713678	97.15																120	A196				B196
A196	39096410	5864461500	398135	1.02	24.26	23.95	25.94	25.84	0.01	0.0154	96.29	91.45	51.78	35116700	32942976	93.81																121	A198				B198
A198	33330498	4999574700	338024	1.01	23.36	23.22	26.88	26.53	0.01	0.0154	96.44	91.49	53.41	30104854	29066236	96.55																122	A213				B213
A213	36544206	5481630900	69968	0.19	23.88	23.23	26.65	26.24	0	0.0205	94.18	86.98	52.89	33002414	32131150	97.36																123	A214				B214
A214	42395964	6359394600	511262	1.21	22.6	22.54	27.68	27.17	0.01	0.0159	96.2	90.94	54.85	38055974	36758265	96.59																124	A215				B215
A215	38391616	5758742400	468817	1.22	23.54	23.33	26.63	26.49	0.01	0.015	96.63	91.83	53.12	34840982	33687745	96.69
B001	37290680	5593602000	44659	0.12	22.01	21.64	28.62	27.73	0	0.0193	94.46	87.81	56.35	33563106	32854924	97.89
B013	29510766	4426614900	35689	0.12	23.07	22.55	27.47	26.91	0	0.0187	94.85	88.41	54.38	26629502	25942460	97.42
B016	40856228	6128434200	493958	1.21	23.07	22.91	27.11	26.9	0.01	0.015	96.7	91.88	54.01	37019770	35520469	95.95
B017	37574774	5636216100	397904	1.06	22.69	22.61	27.52	27.18	0.01	0.0152	96.6	91.7	54.69	34084654	32929184	96.61
B018	38564760	5784714000	470263	1.22	22.78	22.69	27.43	27.1	0.01	0.0153	96.53	91.57	54.52	34796768	33690230	96.82
B019	32548706	4882305900	38245	0.12	22.33	21.94	28.27	27.46	0	0.0205	93.98	86.93	55.74	29143448	28525606	97.88
B023	38583926	5787588900	472614	1.22	23.38	23.21	26.98	26.43	0.01	0.015	96.71	91.94	53.4	35205806	33917273	96.34
B026	29414632	4412194800	35141	0.12	22.24	21.79	28.33	27.64	0	0.0193	94.54	87.9	55.97	26591288	25977029	97.69
B052	35099050	5264857500	30447	0.09	23.57	23.34	26.76	26.33	0	0.0173	95.5	89.62	53.09	30780806	29771195	96.72
B053	33253794	4988069100	172472	0.52	23.66	23.39	26.7	26.25	0.01	0.0181	95.12	88.94	52.95	28336112	22759565	80.32
B055	30057318	4508597700	318050	1.06	23.5	23.48	26.82	26.18	0.01	0.0152	96.56	91.71	53	27213162	26002176	95.55
B057	42612754	6391913100	37155	0.09	23.59	23.36	26.78	26.27	0	0.0166	95.83	90.28	53.05	37150208	35051221	94.35
B059	44889432	6733414800	470522	1.05	23.26	23.13	27.03	26.57	0.01	0.0158	96.25	91.11	53.6	40372162	39657574	98.23
B060	43315420	6497313000	37681	0.09	22.44	22.31	27.82	27.43	0	0.0169	95.65	89.9	55.25	38257274	36918269	96.5
B062	31996772	4799515800	27303	0.09	22.82	22.63	27.46	27.09	0	0.0173	95.51	89.64	54.55	28283072	27259224	96.38
B063	33553960	5033094000	12777	0.04	22.42	22.32	27.83	27.43	0	0.0179	95.37	89.12	55.26	29420590	28735090	97.67
B066	35464696	5319704400	13149	0.04	22.93	22.85	27.44	26.79	0	0.0174	95.59	89.57	54.23	31587368	30522873	96.63
B067	31811520	4771728000	11878	0.04	22.83	22.69	27.44	27.03	0	0.0173	95.71	89.69	54.48	27772340	26697550	96.13
B068	31778842	4766826300	11604	0.04	23.34	23.19	26.88	26.59	0	0.0162	96.2	90.73	53.47	28282132	27102767	95.83
B069	29721546	4458231900	174507	0.59	23.19	23.07	26.97	26.76	0.01	0.0185	95.09	88.55	53.73	26559390	25908684	97.55
B075	44512364	6676854600	17120	0.04	22.64	22.48	27.62	27.26	0	0.0163	96.16	90.63	54.88	39149012	37614370	96.08
B076	34694662	5204199300	13010	0.04	23.16	22.98	27.08	26.78	0	0.0169	95.86	90.03	53.86	30440000	29185872	95.88
B083	38249496	5737424400	46015	0.12	23.26	22.6	27.24	26.89	0	0.0198	94.35	87.5	54.13	34585458	32420408	93.74
B084	30430672	4564600800	34634	0.11	22.08	21.77	28.45	27.71	0	0.0197	94.37	87.56	56.16	27726660	27005766	97.4
B091	30011694	4501754100	35906	0.12	22.04	21.46	28.5	27.99	0	0.0192	94.49	87.94	56.49	27018066	25753620	95.32
B092	34093604	5114040600	13138	0.04	23.53	23.43	26.78	26.25	0	0.0176	95.48	89.38	53.03	30317466	28865259	95.21
B093	30761768	4614265200	12015	0.04	22.71	22.6	27.55	27.14	0	0.02	94.38	87.38	54.69	26250628	25121850	95.7
B094	44705472	6705820800	17569	0.04	24.12	24.03	26.24	25.61	0	0.0171	95.71	89.81	51.85	39446136	37694727	95.56
B095	29738948	4460842200	11649	0.04	23.9	23.69	26.4	26.01	0	0.0177	95.42	89.3	52.41	26144280	24792620	94.83
B098	35500728	5325109200	13480	0.04	24.43	23.98	25.98	25.61	0	0.0169	95.82	90.03	51.6	30960710	29586054	95.56
B099	30738362	4610754300	11688	0.04	23.51	23.29	26.94	26.25	0	0.0176	95.49	89.38	53.19	26937200	25913586	96.2
B100	32035654	4805348100	12080	0.04	23.25	23.02	27.01	26.72	0	0.017	95.83	89.96	53.73	28179354	27787660	98.61
B101	28277174	4241576100	10687	0.04	22.93	22.64	27.46	26.97	0	0.0178	95.44	89.25	54.43	24726696	23764827	96.11
B102	47248198	7087229700	421459	0.89	23.54	23.41	26.9	26.14	0.01	0.0171	95.59	89.85	53.04	42411624	40749088	96.08
B103	28808568	4321285200	50995	0.18	23.01	22.45	27.52	27.02	0	0.0223	93.53	85.69	54.53	25643168	24289208	94.72
B104	33776984	5066547600	43179	0.13	23.35	23.18	26.85	26.61	0.01	0.0153	96.57	91.49	53.46	31081920	30786641	99.05
B110	38368314	5755247100	46042	0.12	23.56	22.64	27.07	26.73	0	0.0199	94.17	87.38	53.8	34001660	32583790	95.83
B111	34069604	5110440600	40731	0.12	22.45	22.1	27.96	27.49	0	0.0194	94.49	87.82	55.45	30876508	30493639	98.76
B113	33712044	5056806600	43265	0.13	23.56	23.41	26.82	26.21	0.01	0.0157	96.35	91.12	53.03	30817768	30112041	97.71
B115	30419512	4562926800	39034	0.13	22.99	22.87	27.33	26.81	0	0.0163	96.04	90.52	54.14	27743660	26775406	96.51
B116	39657316	5948597400	50521	0.13	22.68	22.55	27.46	27.31	0	0.0159	96.25	90.87	54.77	36240448	35986764	99.3
B118	44110166	6616524900	441604	1	21.98	21.96	27.91	28.13	0.01	0.0155	96.39	91.4	56.04	40124174	39843304	99.3
B119	30478732	4571809800	39319	0.13	21.89	21.86	28.01	28.23	0	0.0164	95.97	90.39	56.24	27817352	27672701	99.48
B124	33548522	5032278300	40450	0.12	22.86	22.23	27.8	27.1	0	0.0202	94.11	87.18	54.9	29996350	29267438	97.57
B130	34652838	5197925700	44316	0.13	22.92	22.77	27.38	26.93	0	0.0154	96.52	91.42	54.3	31976990	31004889	96.96
B136	36404724	5460708600	46499	0.13	22.34	22.25	27.83	27.57	0	0.0162	96.11	90.6	55.4	33018454	32807135	99.36
B137	42354912	6353236800	276680	0.65	23.13	22.97	27.16	26.73	0.01	0.0172	95.54	89.69	53.89	37746972	37286458	98.78
B138	35686648	5352997200	31118	0.09	23.83	23.55	26.54	26.07	0	0.0163	95.97	90.51	52.61	31920324	30803112	96.5
B139	29319634	4397945100	165853	0.57	23.83	23.59	26.62	25.94	0.01	0.0194	94.84	87.86	52.57	26117762	25344676	97.04
B148	31166848	4675027200	183896	0.59	24.04	23.82	26.29	25.84	0.01	0.0177	95.46	89.31	52.14	27785496	25959988	93.43
B162	35653686	5348052900	211862	0.59	23.29	23.17	26.96	26.57	0.01	0.0172	95.79	89.74	53.53	32103588	31737607	98.86
B163	29869424	4480413600	177962	0.6	23.59	23.49	26.74	26.18	0.01	0.0172	95.75	89.72	52.91	26823602	25686281	95.76
B184	35579994	5336999100	67433	0.19	22.58	22.03	27.95	27.43	0	0.0221	93.52	85.82	55.39	31556024	30763967	97.49
B199	29254892	4388233800	55946	0.19	22.4	21.92	28.17	27.51	0	0.023	93.16	85.15	55.68	25872228	25093473	96.99
B200	29694716	4454207400	36795	0.12	24.17	23.84	26.26	25.73	0	0.0167	95.93	90.11	51.99	27212858	26529815	97.49
B201	33913872	5087080800	64924	0.19	22.47	22.02	28.02	27.48	0	0.0225	93.38	85.53	55.51	30180286	28629019	94.86
B202	30164510	4524676500	57409	0.19	22.71	22.15	27.79	27.34	0	0.0237	92.93	84.72	55.13	26479638	25701136	97.06
B204	31963952	4794592800	39288	0.12	24.01	23.55	26.39	26.04	0	0.0172	95.68	89.65	52.43	28808092	28001465	97.2
B206	30809320	4621398000	38148	0.12	24.56	24	25.88	25.55	0	0.0165	96.03	90.38	51.43	28018360	26992888	96.34
B207	36776538	5516480700	75131	0.2	24.4	23.98	26.17	25.45	0	0.0265	91.99	82.4	51.62	31752540	30631675	96.47
B208	58795504	8819325600	798649	1.36	22.93	22.83	27.44	26.77	0.02	0.0129	97.64	93.99	54.21	38694262	15783389	40.79
B209	34973402	5246010300	60920	0.17	22.84	22.32	27.68	27.16	0	0.0212	93.95	86.52	54.84	31528726	30563946	96.94
B210	45399976	6809996400	817151	1.8	23.76	23.46	26.66	26.11	0.02	0.018	95.34	88.92	52.77	40105674	38814271	96.78
B211	40309180	6046377000	714347	1.77	23.78	23.4	26.68	26.13	0.02	0.0191	94.87	87.99	52.81	35506082	34387640	96.85
B003	42166568	6324985200	512525	1.22	22.84	22.74	27.38	27.04	0.01	0.0154	96.5	91.53	54.41	38098212	36833351	96.68
B004	38933988	5840098200	474176	1.22	23.05	22.98	27.18	26.78	0.01	0.0155	96.45	91.43	53.96	35126680	34030727	96.88
B006	35086254	5262938100	423178	1.21	22.99	22.93	27.18	26.9	0.01	0.0162	96.07	90.74	54.07	31327438	30544252	97.5
B014	38223338	5733500700	462118	1.21	23.28	23.18	26.95	26.58	0.01	0.0157	96.36	91.24	53.53	34506266	33136367	96.03
B020	42916254	6437438100	513953	1.2	22.69	22.62	27.53	27.15	0.01	0.0154	96.45	91.46	54.68	38796150	37395608	96.39
B022	31056234	4658435100	377150	1.21	23.34	23.14	27.05	26.45	0.01	0.015	96.64	91.86	53.51	28040796	27322951	97.44
B024	28534844	4280226600	301795	1.06	23.36	23.1	27	26.53	0.01	0.0159	96.2	90.99	53.53	25733548	25092782	97.51
B025	27657368	4148605200	292882	1.06	23.65	23.5	26.73	26.11	0.01	0.0158	96.26	91.11	52.84	24831098	24145759	97.24
B027	34188818	5128322700	357347	1.05	22.97	22.82	27.39	26.81	0.01	0.0163	96.03	90.63	54.2	30748770	29921628	97.31
B028	35399134	5309870100	42122	0.12	22.24	21.7	28.35	27.71	0	0.0191	94.63	88.04	56.06	32235044	31039123	96.29
B034	30829136	4624370400	325909	1.06	23.44	23.34	26.98	26.24	0.01	0.0158	96.22	91.09	53.22	27649082	26761546	96.79
B036	34044266	5106639900	360618	1.06	23.49	23.38	26.78	26.35	0.01	0.0158	96.25	91.11	53.13	30605660	30036394	98.14
B037	37396066	5609409900	392743	1.05	23.27	23.12	27.13	26.47	0.01	0.0159	96.26	91.07	53.6	33673118	32885167	97.66
B038	42399272	6359890800	450118	1.06	23.35	23.09	26.98	26.57	0.01	0.0154	96.5	91.55	53.55	38168934	37355935	97.87
B039	34824774	5223716100	365364	1.05	22.85	22.67	27.56	26.91	0.01	0.0161	96.11	90.8	54.47	31274470	30383147	97.15
B043	35954614	5393192100	373514	1.04	22.89	22.76	27.32	27.02	0.01	0.0156	96.4	91.33	54.35	32250396	31940792	99.04
B044	36304562	5445684300	382634	1.05	23.02	22.95	27.25	26.77	0.01	0.0154	96.47	91.5	54.03	33086936	32742831	98.96
B045	38155698	5723354700	397819	1.04	22.83	22.57	27.6	27	0.01	0.0167	95.88	90.29	54.6	34419180	32987342	95.84
B046	29705650	4455847500	310354	1.04	22.85	22.74	27.48	26.92	0.01	0.0162	96.11	90.79	54.4	26645332	26312265	98.75
B047	29000396	4350059400	305027	1.05	23.17	23.05	27.22	26.55	0.01	0.0158	96.27	91.14	53.77	26206308	25540667	97.46
B048	37585698	5637854700	244290	0.65	23.26	23.12	27.09	26.52	0.01	0.0194	94.63	87.91	53.61	32621264	31822043	97.55
B049	36649696	5497454400	241239	0.66	23.63	23.45	26.73	26.18	0.01	0.0175	95.36	89.44	52.91	32101134	31349967	97.66
B050	28006382	4200957300	24086	0.09	22.88	22.69	27.38	27.05	0	0.0173	95.51	89.64	54.43	24382916	24197605	99.24
B078	39239850	5885977500	34065	0.09	22.85	22.71	27.34	27.11	0	0.0167	95.75	90.15	54.45	34751856	34300081	98.7
B086	32572174	4885826100	37048	0.11	22.28	21.9	28.04	27.78	0	0.0207	93.89	86.76	55.82	29067578	28608310	98.42
B088	28784010	4317601500	33069	0.11	22.82	22.13	27.76	27.29	0	0.0196	94.38	87.63	55.05	25737238	24862171	96.6
B090	31957076	4793561400	36431	0.11	22.4	22.06	28.16	27.38	0	0.0208	93.93	86.74	55.54	28610240	27949343	97.69
B107	36321734	5448260100	47217	0.13	23.51	23.39	26.9	26.2	0.01	0.0154	96.48	91.38	53.1	33338244	32258084	96.76
B108	32684364	4902654600	41769	0.13	23.39	23.28	27.04	26.28	0	0.016	96.12	90.73	53.32	30001936	29167882	97.22
B121	28105008	4215751200	35700	0.13	23.52	23.34	26.86	26.27	0	0.0157	96.37	91.15	53.13	25849940	25139066	97.25
B122	35069810	5260471500	44841	0.13	23.16	23.04	27.16	26.64	0	0.0155	96.43	91.28	53.8	32304488	31551793	97.67
B134	29102088	4365313200	37294	0.13	22.41	22.38	27.59	27.62	0	0.0152	96.64	91.6	55.21	27003682	26855161	99.45
B135	34815298	5222294700	44213	0.13	23.37	23.33	27.07	26.23	0	0.0154	96.44	91.34	53.3	31826580	30779485	96.71
B150	33741336	5061200400	199446	0.59	23.64	23.55	26.76	26.05	0.01	0.0185	95.12	88.56	52.81	30144048	28995559	96.19
B152	27688144	4153221600	35757	0.13	23.72	23.59	26.72	25.97	0.01	0.015	96.65	91.75	52.69	25485758	24555527	96.35
B158	31217432	4682614800	185196	0.59	23.03	22.89	27.23	26.84	0.01	0.0168	96.07	90.21	54.07	28329542	28105738	99.21
B165	31035004	4655250600	36751	0.12	23.1	22.38	27.5	27.02	0	0.0205	93.95	86.93	54.52	27663122	26871956	97.14
B167	33511284	5026692600	504301	1.5	24.5	24.4	25.92	25.17	0.01	0.0154	96.57	91.61	51.09	30491596	24274359	79.61
B168	29884746	4482711900	37147	0.12	23.78	23.66	26.65	25.91	0	0.0171	95.68	89.74	52.56	26890888	25863656	96.18
B169	37612258	5641838700	44518	0.12	22.14	21.59	28.45	27.82	0	0.0209	93.82	86.61	56.27	33480524	32583245	97.32
B170	29479978	4421996700	56438	0.19	22.04	21.52	28.56	27.87	0	0.0243	92.67	84.33	56.44	25337072	24100622	95.12
B171	30062708	4509406200	57694	0.19	23.84	23.29	26.64	26.23	0	0.0222	93.51	85.75	52.87	26634890	24437511	91.75
B173	39610112	5941516800	75209	0.19	23.93	23.13	26.66	26.28	0	0.022	93.54	85.85	52.94	35031752	33998315	97.05
B177	34915214	5237282100	43781	0.13	24.22	23.97	26.18	25.62	0	0.0161	96.23	90.75	51.8	31951390	31363484	98.16
B178	34353052	5152957800	42719	0.12	23.49	23.3	26.89	26.32	0	0.017	95.79	89.83	53.21	31027922	30509755	98.33
B179	31168160	4675224000	38742	0.12	23.14	22.92	27.19	26.75	0	0.0164	96.06	90.41	53.93	28231464	27573670	97.67
B180	32157808	4823671200	40175	0.12	24.13	23.94	26.29	25.64	0	0.0162	96.21	90.66	51.93	29347774	28663970	97.67
B182	27849738	4177460700	52567	0.19	22.02	21.57	28.69	27.72	0	0.0244	92.61	84.24	56.41	24034044	23474050	97.67
B186	36229630	5434444500	45419	0.13	24.39	24.08	25.98	25.54	0	0.0172	95.66	89.64	51.52	32596730	31713358	97.29
B187	33464116	5019617400	41800	0.12	24.17	23.63	26.31	25.88	0	0.0165	96	90.31	52.2	30375490	29524976	97.2
B188	31646628	4746994200	60877	0.19	22.64	22.21	27.93	27.22	0	0.024	92.68	84.42	55.15	27781010	26708663	96.14
B189	29038138	4355720700	55105	0.19	22.91	22.45	27.58	27.06	0	0.0217	93.77	86.15	54.64	25977878	25266084	97.26
B191	35580628	5337094200	44732	0.13	24.51	24.08	25.92	25.49	0	0.0166	95.97	90.22	51.41	31851860	31055563	97.5
B194	31716482	4757472300	60177	0.19	22.83	22.29	27.69	27.19	0	0.0234	92.97	84.89	54.88	27859938	27026925	97.01
B195	34463180	5169477000	42620	0.12	24.57	24.11	25.85	25.46	0	0.0172	95.72	89.71	51.31	30851310	30098538	97.56
B196	33056726	4958508900	41289	0.12	24.7	24.18	25.71	25.41	0	0.0169	95.82	89.99	51.11	29629800	28883129	97.48
B198	33547462	5032119300	41162	0.12	24.39	23.9	26.04	25.67	0	0.0171	95.73	89.76	51.71	30475690	29710750	97.49
B213	29337248	4400587200	55612	0.19	22.82	22.33	27.71	27.14	0	0.0219	93.64	85.98	54.85	26230462	25566831	97.47
B214	34819464	5222919600	616056	1.77	23.8	23.25	26.71	26.22	0.02	0.0202	94.4	87.09	52.92	30558396	29797491	97.51
B215	34686192	5202928800	621256	1.79	23.77	23.32	26.65	26.24	0.02	0.0192	94.84	87.9	52.89	30782714	29997754	97.45

## Sheet: Table S3
Table S3. Information of primers used in this study.
Experement	Gene ID	Primers	Sequence
qPCR	OS05G0592800	F	TCCAGATCCGCCCATGAGTA
	OS05G0592800	R	TGGGAATGAGAGAGGGGGAG
	Os03g0323900	F	GTGCCGGAGGAGTCAGGGTTGTC
	Os03g0323900	R	AGAATCAGGTGGCGTCTTGTGGGT
	OS03G0125100	F	ATCGCCAACGTGCCCTACTTCC
	OS03G0125100	R	TCCTCAATCCCACCCACCTCCT
	Os02g0656600	F	AGGAAGCGGCGGTGGAGACT
	Os02g0656600	R	GGGAAGGTGCCGAGCCAGAT
	Os05g0569300	F	AAATGATCTAAAGGTGGGC
	Os05g0569300	R	TATGGCTGGGAGGTAAA
	Os05g0116100	F	AGGACGATGGCGCTGGTT
	Os05g0116100	R	GCGTTGCCCATGTTGAGGTT
	Actin	F	TGGCATCTCTCAGCACATTCC
	Actin	R	TGCACAATGGATGGGTCAGA
Sanger sequence	Os06g0269200	F	GCAGCCTCCAACCTTCTA
	Os06g0269200	R	CACCGACCTAATGATATTACCA

## Sheet: Table S4
Table S4. List of genes in responses to ammonium, nitrogen, cold, nitrite, potassium, phosphorus, and alkali. The superscript number indicates its reference.
Gene in responses to environmental factor							Reference
ammonium 1	nitrogen 2	cold 3	nitrite 4	potassium 5	phosphorus 6	alkali 7
Os01g0112500	Os01g0101800	Os01g0100700	Os01g0119000	Os01g0100900	Os01g0102900	Os01g0106400	1 Obertello M, Shrivastava S, Katari MS, Coruzzi GM. 2015. Cross-species network analysis uncovers conserved nitrogen-regulated network modules in rice. Plant Physiol. 168: 1830-1843.
Os01g0115600	Os01g0104800	Os01g0101200	Os01g0121500	Os01g0104400	Os01g0103000	Os01g0113300	2 Yang W, Yoon J, Choi H, Fan Y, Chen R, An G. 2015. Transcriptome analysis of nitrogen-starvation responsive genes in rice. BMC Plant Biol. 15:31.
Os01g0135700	Os01g0105800	Os01g0101700	Os01g0124100	Os01g0104900	Os01g0103600	Os01g0124100	3 Shen C, Li D, He R, Fang Z, Xia Y, Gao J, Shen H, Cao M. 2014. Comparative transcriptome analysis of RNA-seq data for cold-tolerant and cold-sensitive rice genotypes under cold stress. J Plant Biol. 57: 337-348
Os01g0138800	Os01g0121500	Os01g0102300	Os01g0124200	Os01g0106400	Os01g0104200	Os01g0124200	4 Wang X, Li Y, Fang G, Zhao Q, Zeng Q, Li X, Gong H, Li Y. 2014. Nitrite promotes the growth and decreases the lignin content of indica rice calli: A comprehensive transcriptome analysis of nitrite-responsive genes during in vitro culture of rice. PLoS ONE 9(4): e95105.
Os01g0138900	Os01g0123900	Os01g0102500	Os01g0135800	Os01g0106600	Os01g0104400	Os01g0124401	5 Ma T, Wu W-H, Wang Y. 2012. Transcriptome analysis of rice root responses to potassium deficiency. BMC Plant Biol. 12: 161.
Os01g0159800	Os01g0124000	Os01g0102600	Os01g0135900	Os01g0106900	Os01g0106300	Os01g0124650	6 Secco D, Jabnoune M, Walker H, Shou HX, Wu P, Poirier Y, Whelan J. 2013. Spatio-temporal transcript profiling of rice roots and shoots in response to phosphate starvation and recovery. Plant Cell 25: 4285-4304.
Os01g0162300	Os01g0132000	Os01g0102700	Os01g0136000	Os01g0110100	Os01g0106400	Os01g0130000	7 Zhang Y, Lin X, Ou X, Hu L, Wang J, Yang C, Wang S, Liu B. 2013. Transcriptome alteration in a rice introgression line with enhanced alkali tolerance. Plant Physiol Biochem. 68: 111-117.
Os01g0176200	Os01g0135700	Os01g0103000	Os01g0136100	Os01g0110200	Os01g0106900	Os01g0136200
Os01g0179600	Os01g0149400	Os01g0103100	Os01g0180400	Os01g0110400	Os01g0107400	Os01g0138300
Os01g0194300	Os01g0155800	Os01g0104100	Os01g0212700	Os01g0112300	Os01g0108600	Os01g0138400
Os01g0200300	Os01g0166800	Os01g0104400	Os01g0227200	Os01g0114100	Os01g0109300	Os01g0160800
Os01g0201100	Os01g0167600	Os01g0104800	Os01g0248900	Os01g0118400	Os01g0110100	Os01g0172100
Os01g0208700	Os01g0170050	Os01g0106200	Os01g0251400	Os01g0119100	Os01g0110200	Os01g0179600
Os01g0227500	Os01g0170050	Os01g0106400	Os01g0263300	Os01g0119100	Os01g0111100	Os01g0181300
Os01g0229600	Os01g0176500	Os01g0106800	Os01g0296200	Os01g0120400	Os01g0113200	Os01g0186000
Os01g0247600	Os01g0178300	Os01g0106900	Os01g0297700	Os01g0120700	Os01g0113700	Os01g0186200
Os01g0248300	Os01g0180700	Os01g0107400	Os01g0337500	Os01g0121500	Os01g0114100	Os01g0187900
Os01g0263300	Os01g0183100	Os01g0108600	Os01g0363900	Os01g0121700	Os01g0117600	Os01g0190300
Os01g0276900	Os01g0184000	Os01g0110200	Os01g0508100	Os01g0121700	Os01g0118400	Os01g0192000
Os01g0281000	Os01g0186900	Os01g0110800	Os01g0510200	Os01g0126100	Os01g0118700	Os01g0192300
Os01g0283300	Os01g0191100	Os01g0111100	Os01g0524500	Os01g0127000	Os01g0119000	Os01g0202500
Os01g0311800	Os01g0191800	Os01g0111700	Os01g0549400	Os01g0131300	Os01g0119100	Os01g0209700
Os01g0327500	Os01g0194000	Os01g0111800	Os01g0585200	Os01g0132766	Os01g0119100	Os01g0213400
Os01g0342750	Os01g0200700	Os01g0111900	Os01g0605100	Os01g0133200	Os01g0120700	Os01g0221600
Os01g0342750	Os01g0201100	Os01g0115600	Os01g0609300	Os01g0134700	Os01g0124100	Os01g0222600
Os01g0357100	Os01g0201600	Os01g0115800	Os01g0627800	Os01g0134900	Os01g0124401	Os01g0228400
Os01g0368900	Os01g0203300	Os01g0115900	Os01g0627900	Os01g0135700	Os01g0124650	Os01g0238500
Os01g0513900	Os01g0203400	Os01g0117600	Os01g0642200	Os01g0135900	Os01g0126100	Os01g0246700
Os01g0524500	Os01g0205500	Os01g0117900	Os01g0644600	Os01g0138400	Os01g0126900	Os01g0276900
Os01g0551100	Os01g0217500	Os01g0118000	Os01g0647200	Os01g0138500	Os01g0127000	Os01g0288200
Os01g0558100	Os01g0223200	Os01g0118400	Os01g0648000	Os01g0138800	Os01g0127200	Os01g0303800
Os01g0562400	Os01g0223900	Os01g0120300	Os01g0655500	Os01g0141000	Os01g0127600	Os01g0313300
Os01g0584100	Os01g0226300	Os01g0120400	Os01g0658900	Os01g0142300	Os01g0128200	Os01g0332100
Os01g0585200	Os01g0227500	Os01g0120600	Os01g0659400	Os01g0142500	Os01g0130000	Os01g0348900
Os01g0602400	Os01g0233500	Os01g0120700	Os01g0706600	Os01g0148100	Os01g0130400	Os01g0362100
Os01g0602500	Os01g0238500	Os01g0121100	Os01g0713600	Os01g0149200	Os01g0131300	Os01g0368900
Os01g0621900	Os01g0241400	Os01g0121500	Os01g0720400	Os01g0149800	Os01g0132000	Os01g0389700
Os01g0623500	Os01g0246700	Os01g0121700	Os01g0723800	Os01g0150000	Os01g0132766	Os01g0392600
Os01g0626400	Os01g0248701	Os01g0121700	Os01g0743500	Os01g0155000	Os01g0134500	Os01g0555100
Os01g0630300	Os01g0251100	Os01g0123900	Os01g0745700	Os01g0155400	Os01g0134700	Os01g0556700
Os01g0631200	Os01g0254400	Os01g0124000	Os01g0747400	Os01g0157800	Os01g0135700	Os01g0558100
Os01g0639900	Os01g0256500	Os01g0124100	Os01g0763100	Os01g0158600	Os01g0135900	Os01g0579600
Os01g0644900	Os01g0259400	Os01g0124200	Os01g0763900	Os01g0159200	Os01g0136400	Os01g0580500
Os01g0659900	Os01g0266100	Os01g0124401	Os01g0788200	Os01g0159300	Os01g0136700	Os01g0584100
Os01g0669100	Os01g0266800	Os01g0125600	Os01g0795000	Os01g0160100	Os01g0136800	Os01g0606900
Os01g0670100	Os01g0271200	Os01g0127300	Os01g0795000	Os01g0165000	Os01g0138400	Os01g0615100
Os01g0682001	Os01g0274500	Os01g0127700	Os01g0800900	Os01g0166500	Os01g0138500	Os01g0636500
Os01g0682001	Os01g0280400	Os01g0128300	Os01g0800900	Os01g0168100	Os01g0138800	Os01g0645900
Os01g0691100	Os01g0281600	Os01g0130900	Os01g0816100	Os01g0168200	Os01g0138900	Os01g0647200
Os01g0695800	Os01g0283700	Os01g0131300	Os01g0851100	Os01g0168300	Os01g0140500	Os01g0654400
Os01g0700100	Os01g0300600	Os01g0131600	Os01g0854500	Os01g0168600	Os01g0141000	Os01g0655500
Os01g0728100	Os01g0301900	Os01g0132000	Os01g0860601	Os01g0168800	Os01g0141600	Os01g0662300
Os01g0734000	Os01g0304400	Os01g0132500	Os01g0863300	Os01g0170050	Os01g0142300	Os01g0663051
Os01g0747300	Os01g0312800	Os01g0132800	Os01g0864500	Os01g0170050	Os01g0142500	Os01g0665900
Os01g0748600	Os01g0313300	Os01g0134500	Os01g0871600	Os01g0172100	Os01g0142800	Os01g0666600
Os01g0765400	Os01g0326300	Os01g0134700	Os01g0907600	Os01g0174000	Os01g0142800	Os01g0689451
Os01g0777900	Os01g0326300	Os01g0135700	Os01g0915000	Os01g0174100	Os01g0143900	Os01g0696600
Os01g0786800	Os01g0327500	Os01g0136400	Os01g0928600	Os01g0175100	Os01g0144200	Os01g0700100
Os01g0793800	Os01g0332900	Os01g0137950	Os01g0953100	Os01g0176000	Os01g0144700	Os01g0701900
Os01g0795000	Os01g0348900	Os01g0138800	Os01g0956800	Os01g0176200	Os01g0146101	Os01g0711800
Os01g0795000	Os01g0349600	Os01g0139700	Os01g0968300	Os01g0178300	Os01g0148400	Os01g0716500
Os01g0802700	Os01g0351200	Os01g0140700	Os02g0102300	Os01g0179600	Os01g0149500	Os01g0719700
Os01g0823100	Os01g0370200	Os01g0141600	Os02g0105400	Os01g0180000	Os01g0149800	Os01g0720700
Os01g0825800	Os01g0384800	Os01g0142100	Os02g0129800	Os01g0183600	Os01g0150000	Os01g0730500
Os01g0837200	Os01g0388200	Os01g0142200	Os02g0130600	Os01g0184100	Os01g0151200	Os01g0742400
Os01g0847700	Os01g0508500	Os01g0142300	Os02g0134200	Os01g0190000	Os01g0151600	Os01g0747300
Os01g0849000	Os01g0509400	Os01g0142800	Os02g0141100	Os01g0190300	Os01g0152000	Os01g0755700
Os01g0855000	Os01g0513800	Os01g0142800	Os02g0153900	Os01g0191700	Os01g0152800	Os01g0757200
Os01g0859300	Os01g0513900	Os01g0143300	Os02g0165000	Os01g0192300	Os01g0155000	Os01g0771000
Os01g0859500	Os01g0525100	Os01g0143800	Os02g0165500	Os01g0192600	Os01g0157700	Os01g0795700
Os01g0860601	Os01g0528000	Os01g0144000	Os02g0179600	Os01g0192900	Os01g0158400	Os01g0797600
Os01g0864500	Os01g0532800	Os01g0144100	Os02g0183801	Os01g0196300	Os01g0158600	Os01g0803300
Os01g0885700	Os01g0543100	Os01g0148700	Os02g0183801	Os01g0198500	Os01g0159200	Os01g0804400
Os01g0895300	Os01g0544450	Os01g0149800	Os02g0187700	Os01g0200300	Os01g0159300	Os01g0805500
Os01g0899700	Os01g0551800	Os01g0150100	Os02g0202700	Os01g0201100	Os01g0159400	Os01g0823600
Os01g0915000	Os01g0559200	Os01g0151100	Os02g0259900	Os01g0201200	Os01g0163000	Os01g0825800
Os01g0926300	Os01g0566500	Os01g0151200	Os02g0306401	Os01g0202500	Os01g0164075	Os01g0826000
Os01g0930800	Os01g0582600	Os01g0151700	Os02g0327500	Os01g0203800	Os01g0164300	Os01g0827700
Os01g0934200	Os01g0594300	Os01g0152300	Os02g0536500	Os01g0206200	Os01g0164600	Os01g0828100
Os01g0949500	Os01g0597600	Os01g0155500	Os02g0571100	Os01g0207400	Os01g0166500	Os01g0830000
Os01g0959100	Os01g0605500	Os01g0158400	Os02g0573500	Os01g0208700	Os01g0167400	Os01g0830100
Os01g0959200	Os01g0609300	Os01g0158500	Os02g0575000	Os01g0210600	Os01g0168100	Os01g0839100
Os01g0962100	Os01g0612500	Os01g0158900	Os02g0579000	Os01g0211600	Os01g0168400	Os01g0847100
Os01g0967900	Os01g0615100	Os01g0159300	Os02g0582800	Os01g0214600	Os01g0168800	Os01g0848200
Os02g0110200	Os01g0617700	Os01g0159400	Os02g0585700	Os01g0216000	Os01g0168900	Os01g0848900
Os02g0112100	Os01g0631800	Os01g0165000	Os02g0586000	Os01g0216900	Os01g0170050	Os01g0850900
Os02g0117500	Os01g0635400	Os01g0166700	Os02g0621300	Os01g0218100	Os01g0170050	Os01g0863300
Os02g0120100	Os01g0639600	Os01g0168100	Os02g0625300	Os01g0220200	Os01g0170300	Os01g0869200
Os02g0128300	Os01g0639900	Os01g0168200	Os02g0629000	Os01g0220500	Os01g0172100	Os01g0871500
Os02g0164900	Os01g0644000	Os01g0168300	Os02g0629800	Os01g0221400	Os01g0172600	Os01g0871600
Os02g0166600	Os01g0654100	Os01g0168400	Os02g0639300	Os01g0221500	Os01g0174100	Os01g0871800
Os02g0192500	Os01g0667800	Os01g0170050	Os02g0649900	Os01g0222600	Os01g0174200	Os01g0872100
Os02g0215200	Os01g0684800	Os01g0170050	Os02g0650800	Os01g0224400	Os01g0174300	Os01g0888900
Os02g0215700	Os01g0685900	Os01g0170600	Os02g0665800	Os01g0227200	Os01g0176800	Os01g0888900
Os02g0230300	Os01g0687400	Os01g0171800	Os02g0673100	Os01g0229600	Os01g0177400	Os01g0891300
Os02g0236800	Os01g0699100	Os01g0172100	Os02g0676400	Os01g0232500	Os01g0179000	Os01g0908600
Os02g0252200	Os01g0699500	Os01g0172300	Os02g0688800	Os01g0237000	Os01g0183300	Os01g0915000
Os02g0252600	Os01g0699600	Os01g0173000	Os02g0703300	Os01g0239700	Os01g0183600	Os01g0915501
Os02g0254600	Os01g0700100	Os01g0173100	Os02g0712500	Os01g0241000	Os01g0183800	Os01g0915501
Os02g0269600	Os01g0702700	Os01g0173900	Os02g0730800	Os01g0242600	Os01g0184800	Os01g0915501
Os02g0276200	Os01g0704100	Os01g0174000	Os02g0739400	Os01g0246400	Os01g0184900	Os01g0919400
Os02g0301800	Os01g0708400	Os01g0174100	Os02g0764200	Os01g0246700	Os01g0185200	Os01g0919800
Os02g0306401	Os01g0714600	Os01g0174300	Os02g0765400	Os01g0248000	Os01g0185300	Os01g0922700
Os02g0450000	Os01g0725000	Os01g0175100	Os02g0770800	Os01g0248300	Os01g0185500	Os01g0923000
Os02g0515200	Os01g0728000	Os01g0175700	Os02g0791300	Os01g0253100	Os01g0185900	Os01g0935800
Os02g0537000	Os01g0728000	Os01g0175700	Os02g0808800	Os01g0256600	Os01g0186200	Os01g0940800
Os02g0562600	Os01g0728000	Os01g0177200	Os02g0811400	Os01g0257300	Os01g0186900	Os01g0952500
Os02g0575700	Os01g0731600	Os01g0178300	Os02g0811600	Os01g0260100	Os01g0190000	Os01g0952800
Os02g0584200	Os01g0731600	Os01g0179200	Os02g0811800	Os01g0261200	Os01g0191100	Os01g0952900
Os02g0586900	Os01g0733200	Os01g0179300	Os03g0102500	Os01g0265100	Os01g0191200	Os01g0956200
Os02g0595900	Os01g0738833	Os01g0179400	Os03g0119300	Os01g0266400	Os01g0191300	Os01g0962100
Os02g0599400	Os01g0738833	Os01g0179600	Os03g0130300	Os01g0266600	Os01g0191500	Os01g0975300
Os02g0615500	Os01g0740300	Os01g0179800	Os03g0146800	Os01g0266800	Os01g0191700	Os02g0101500
Os02g0629800	Os01g0750100	Os01g0180800	Os03g0188100	Os01g0272600	Os01g0192000	Os02g0102300
Os02g0661100	Os01g0757400	Os01g0183100	Os03g0190300	Os01g0276100	Os01g0192300	Os02g0106100
Os02g0661500	Os01g0757900	Os01g0183800	Os03g0191200	Os01g0277500	Os01g0192550	Os02g0120100
Os02g0667300	Os01g0759900	Os01g0184100	Os03g0203700	Os01g0278000	Os01g0192600	Os02g0123100
Os02g0671100	Os01g0760000	Os01g0184800	Os03g0207400	Os01g0279000	Os01g0192900	Os02g0123200
Os02g0671300	Os01g0763750	Os01g0185300	Os03g0216900	Os01g0279000	Os01g0194300	Os02g0137700
Os02g0678200	Os01g0763750	Os01g0185400	Os03g0226200	Os01g0281000	Os01g0194600	Os02g0139000
Os02g0720900	Os01g0765500	Os01g0186000	Os03g0233900	Os01g0294700	Os01g0195400	Os02g0176000
Os02g0741700	Os01g0766900	Os01g0186200	Os03g0238600	Os01g0295700	Os01g0196300	Os02g0176000
Os02g0755600	Os01g0768333	Os01g0186900	Os03g0245800	Os01g0296200	Os01g0198500	Os02g0180000
Os02g0756600	Os01g0769200	Os01g0187900	Os03g0256200	Os01g0296700	Os01g0198900	Os02g0191300
Os02g0762100	Os01g0778400	Os01g0188100	Os03g0258200	Os01g0303800	Os01g0199300	Os02g0191600
Os02g0762600	Os01g0787000	Os01g0188200	Os03g0259500	Os01g0309900	Os01g0199400	Os02g0191800
Os02g0768000	Os01g0793300	Os01g0188400	Os03g0260000	Os01g0311800	Os01g0200300	Os02g0203000
Os02g0769100	Os01g0793900	Os01g0190300	Os03g0261800	Os01g0313300	Os01g0200600	Os02g0204400
Os02g0770800	Os01g0795200	Os01g0191100	Os03g0266900	Os01g0314100	Os01g0200700	Os02g0205500
Os02g0788800	Os01g0795600	Os01g0191200	Os03g0267000	Os01g0314800	Os01g0201200	Os02g0207400
Os03g0108600	Os01g0801000	Os01g0192000	Os03g0273800	Os01g0323000	Os01g0205100	Os02g0208700
Os03g0113000	Os01g0803300	Os01g0192300	Os03g0277300	Os01g0326300	Os01g0206300	Os02g0221900
Os03g0120400	Os01g0805600	Os01g0194000	Os03g0287100	Os01g0326300	Os01g0207200	Os02g0227100
Os03g0123800	Os01g0812100	Os01g0194300	Os03g0299700	Os01g0327100	Os01g0207400	Os02g0237100
Os03g0125100	Os01g0819700	Os01g0195066	Os03g0313100	Os01g0346600	Os01g0208600	Os02g0251800
Os03g0126800	Os01g0821600	Os01g0195066	Os03g0341000	Os01g0347500	Os01g0208700	Os02g0269200
Os03g0132900	Os01g0822900	Os01g0196600	Os03g0368300	Os01g0347600	Os01g0209400	Os02g0275200
Os03g0135700	Os01g0832600	Os01g0198500	Os03g0369000	Os01g0348000	Os01g0209800	Os02g0299300
Os03g0151500	Os01g0836900	Os01g0198900	Os03g0411300	Os01g0348900	Os01g0210500	Os02g0326700
Os03g0159900	Os01g0837200	Os01g0199900	Os03g0439700	Os01g0357100	Os01g0210600	Os02g0332700
Os03g0162500	Os01g0845100	Os01g0200500	Os03g0571900	Os01g0360200	Os01g0211600	Os02g0498300
Os03g0167000	Os01g0847600	Os01g0201100	Os03g0576200	Os01g0362400	Os01g0214600	Os02g0512000
Os03g0185700	Os01g0849000	Os01g0201200	Os03g0596700	Os01g0367400	Os01g0214800	Os02g0525600
Os03g0195300	Os01g0850700	Os01g0201600	Os03g0654400	Os01g0371500	Os01g0215000	Os02g0526400
Os03g0203451	Os01g0850900	Os01g0203800	Os03g0667300	Os01g0376700	Os01g0215500	Os02g0528900
Os03g0203451	Os01g0854000	Os01g0205200	Os03g0682100	Os01g0503400	Os01g0216000	Os02g0533700
Os03g0212800	Os01g0857400	Os01g0205500	Os03g0699000	Os01g0504100	Os01g0216400	Os02g0533800
Os03g0214100	Os01g0858700	Os01g0206700	Os03g0700100	Os01g0504500	Os01g0217200	Os02g0555300
Os03g0218400	Os01g0863800	Os01g0208400	Os03g0701100	Os01g0505600	Os01g0217300	Os02g0557800
Os03g0219100	Os01g0864500	Os01g0208700	Os03g0709300	Os01g0508500	Os01g0217800	Os02g0566300
Os03g0226200	Os01g0866000	Os01g0209000	Os03g0714000	Os01g0510200	Os01g0218100	Os02g0579000
Os03g0226400	Os01g0866200	Os01g0209200	Os03g0714100	Os01g0511100	Os01g0219300	Os02g0579800
Os03g0233000	Os01g0868000	Os01g0209400	Os03g0732000	Os01g0514000	Os01g0220200	Os02g0581200
Os03g0233900	Os01g0868300	Os01g0209700	Os03g0744600	Os01g0534900	Os01g0220700	Os02g0582600
Os03g0235000	Os01g0873100	Os01g0209800	Os03g0745600	Os01g0541800	Os01g0221100	Os02g0583300
Os03g0235700	Os01g0875500	Os01g0211600	Os03g0760800	Os01g0546800	Os01g0221500	Os02g0585200
Os03g0242300	Os01g0878400	Os01g0212400	Os03g0762300	Os01g0551100	Os01g0222600	Os02g0589000
Os03g0250200	Os01g0895000	Os01g0212700	Os03g0764000	Os01g0551800	Os01g0222700	Os02g0589700
Os03g0261100	Os01g0895000	Os01g0213400	Os03g0766800	Os01g0559000	Os01g0223800	Os02g0592800
Os03g0261800	Os01g0896300	Os01g0214500	Os03g0790500	Os01g0561600	Os01g0223900	Os02g0601000
Os03g0280750	Os01g0904400	Os01g0214600	Os03g0794200	Os01g0563000	Os01g0227100	Os02g0605900
Os03g0281500	Os01g0905200	Os01g0214800	Os03g0820500	Os01g0564300	Os01g0227200	Os02g0613900
Os03g0293500	Os01g0915000	Os01g0218700	Os03g0823400	Os01g0570800	Os01g0228400	Os02g0624300
Os03g0299200	Os01g0916600	Os01g0218900	Os03g0835150	Os01g0580500	Os01g0229500	Os02g0625300
Os03g0322900	Os01g0918200	Os01g0221400	Os03g0843500	Os01g0582600	Os01g0229600	Os02g0629000
Os03g0327600	Os01g0919600	Os01g0221500	Os03g0856700	Os01g0583100	Os01g0232400	Os02g0631000
Os03g0335200	Os01g0927000	Os01g0221600	Os04g0103900	Os01g0584100	Os01g0233900	Os02g0639800
Os03g0336400	Os01g0930900	Os01g0222600	Os04g0105100	Os01g0584200	Os01g0235100	Os02g0645000
Os03g0339900	Os01g0934100	Os01g0223200	Os04g0107900	Os01g0585200	Os01g0235900	Os02g0649300
Os03g0356300	Os01g0942200	Os01g0223700	Os04g0173800	Os01g0586600	Os01g0236300	Os02g0649400
Os03g0374600	Os01g0950700	Os01g0224100	Os04g0204100	Os01g0587400	Os01g0237000	Os02g0649900
Os03g0392600	Os01g0955100	Os01g0226300	Os04g0206500	Os01g0589800	Os01g0237750	Os02g0650300
Os03g0394900	Os01g0962100	Os01g0226700	Os04g0206600	Os01g0598200	Os01g0237750	Os02g0661800
Os03g0431500	Os01g0962600	Os01g0227100	Os04g0284600	Os01g0600500	Os01g0238500	Os02g0661900
Os03g0432100	Os01g0963000	Os01g0227400	Os04g0311400	Os01g0603300	Os01g0243000	Os02g0667300
Os03g0564600	Os01g0970900	Os01g0227500	Os04g0347200	Os01g0606050	Os01g0246400	Os02g0670900
Os03g0567100	Os01g0971900	Os01g0227800	Os04g0373400	Os01g0609900	Os01g0247500	Os02g0678200
Os03g0575200	Os01g0972000	Os01g0228600	Os04g0404800	Os01g0615300	Os01g0247700	Os02g0681900
Os03g0584400	Os01g0976800	Os01g0229300	Os04g0405900	Os01g0623200	Os01g0248300	Os02g0685200
Os03g0604566	Os01g0976900	Os01g0229600	Os04g0413500	Os01g0623500	Os01g0248900	Os02g0689900
Os03g0609500	Os02g0102300	Os01g0230200	Os04g0439100	Os01g0625200	Os01g0249200	Os02g0697400
Os03g0642900	Os02g0102400	Os01g0231700	Os04g0445100	Os01g0625900	Os01g0252300	Os02g0703600
Os03g0669100	Os02g0103700	Os01g0232000	Os04g0471300	Os01g0626900	Os01g0253300	Os02g0704000
Os03g0680700	Os02g0103900	Os01g0232700	Os04g0506800	Os01g0627400	Os01g0253800	Os02g0719600
Os03g0684700	Os02g0108700	Os01g0234900	Os04g0524300	Os01g0627500	Os01g0254000	Os02g0731500
Os03g0694000	Os02g0110200	Os01g0235100	Os04g0538900	Os01g0628700	Os01g0256500	Os02g0740500
Os03g0699700	Os02g0112100	Os01g0235200	Os04g0550600	Os01g0629400	Os01g0256800	Os02g0740700
Os03g0708000	Os02g0112600	Os01g0235700	Os04g0552000	Os01g0629900	Os01g0257100	Os02g0755600
Os03g0719400	Os02g0121700	Os01g0236000	Os04g0556400	Os01g0631100	Os01g0257300	Os02g0758000
Os03g0724700	Os02g0129800	Os01g0237100	Os04g0598000	Os01g0631200	Os01g0260100	Os02g0759000
Os03g0730400	Os02g0134200	Os01g0238500	Os04g0605300	Os01g0633000	Os01g0262500	Os02g0770800
Os03g0732000	Os02g0135300	Os01g0238600	Os04g0617050	Os01g0639200	Os01g0263000	Os02g0780700
Os03g0734000	Os02g0135700	Os01g0239000	Os04g0627900	Os01g0639900	Os01g0264000	Os02g0783700
Os03g0734100	Os02g0139200	Os01g0239100	Os04g0632100	Os01g0642200	Os01g0264400	Os02g0790500
Os03g0737300	Os02g0140200	Os01g0239200	Os04g0650700	Os01g0644000	Os01g0264500	Os02g0791300
Os03g0752500	Os02g0149700	Os01g0239700	Os04g0654500	Os01g0645900	Os01g0265200	Os02g0799600
Os03g0759700	Os02g0159800	Os01g0242600	Os04g0671200	Os01g0647000	Os01g0266800	Os02g0815700
Os03g0764600	Os02g0160000	Os01g0243400	Os04g0680400	Os01g0649900	Os01g0268100	Os02g0816600
Os03g0776400	Os02g0164000	Os01g0246400	Os04g0683700	Os01g0652100	Os01g0269700	Os02g0816800
Os03g0784700	Os02g0165500	Os01g0246700	Os04g0685300	Os01g0654100	Os01g0269800	Os02g0818000
Os03g0806700	Os02g0166800	Os01g0249200	Os05g0104700	Os01g0655500	Os01g0270300	Os02g0823100
Os03g0812400	Os02g0168300	Os01g0249300	Os05g0115600	Os01g0660200	Os01g0273800	Os02g0827400
Os03g0817200	Os02g0169000	Os01g0250600	Os05g0130300	Os01g0661500	Os01g0276000	Os02g0828200
Os03g0819600	Os02g0173300	Os01g0251400	Os05g0134700	Os01g0662700	Os01g0276100	Os02g0829000
Os03g0823000	Os02g0175400	Os01g0252200	Os05g0142200	Os01g0664100	Os01g0276900	Os03g0109900
Os03g0826000	Os02g0178500	Os01g0253600	Os05g0142600	Os01g0664200	Os01g0277600	Os03g0110900
Os03g0826800	Os02g0178800	Os01g0253900	Os05g0142900	Os01g0664500	Os01g0279100	Os03g0116700
Os03g0826900	Os02g0181300	Os01g0257100	Os05g0143600	Os01g0665750	Os01g0279300	Os03g0129400
Os03g0838900	Os02g0186700	Os01g0257400	Os05g0145700	Os01g0665750	Os01g0279400	Os03g0133400
Os04g0101400	Os02g0190500	Os01g0259200	Os05g0162000	Os01g0666200	Os01g0280000	Os03g0153900
Os04g0105200	Os02g0193300	Os01g0259600	Os05g0176000	Os01g0667200	Os01g0281000	Os03g0161600
Os04g0109400	Os02g0198400	Os01g0260700	Os05g0179950	Os01g0669100	Os01g0281100	Os03g0161900
Os04g0149400	Os02g0202800	Os01g0261100	Os05g0206600	Os01g0674800	Os01g0281600	Os03g0163200
Os04g0151700	Os02g0205500	Os01g0261200	Os05g0212300	Os01g0675500	Os01g0282800	Os03g0165900
Os04g0167800	Os02g0206700	Os01g0262500	Os05g0241100	Os01g0675800	Os01g0283300	Os03g0176700
Os04g0201800	Os02g0209300	Os01g0264000	Os05g0242600	Os01g0676900	Os01g0283600	Os03g0180800
Os04g0201800	Os02g0212400	Os01g0264700	Os05g0277500	Os01g0678800	Os01g0284900	Os03g0184100
Os04g0247500	Os02g0232900	Os01g0265100	Os05g0312600	Os01g0679000	Os01g0285000	Os03g0184550
Os04g0268700	Os02g0240300	Os01g0265200	Os05g0360400	Os01g0680900	Os01g0286000	Os03g0191900
Os04g0375900	Os02g0285300	Os01g0265800	Os05g0395400	Os01g0681200	Os01g0286600	Os03g0194600
Os04g0397500	Os02g0292800	Os01g0266500	Os05g0397300	Os01g0681200	Os01g0287600	Os03g0203451
Os04g0415800	Os02g0299200	Os01g0266600	Os05g0405000	Os01g0682001	Os01g0289600	Os03g0203451
Os04g0419600	Os02g0302900	Os01g0266800	Os05g0411100	Os01g0682001	Os01g0291500	Os03g0216700
Os04g0448900	Os02g0318500	Os01g0268300	Os05g0428600	Os01g0686000	Os01g0294500	Os03g0218400
Os04g0465300	Os02g0319300	Os01g0270300	Os05g0456900	Os01g0687400	Os01g0294700	Os03g0227400
Os04g0468600	Os02g0321900	Os01g0271400	Os05g0457800	Os01g0689900	Os01g0296200	Os03g0227700
Os04g0490600	Os02g0323600	Os01g0271700	Os05g0491400	Os01g0692000	Os01g0296700	Os03g0230300
Os04g0502800	Os02g0324400	Os01g0273000	Os05g0495300	Os01g0693300	Os01g0297200	Os03g0231600
Os04g0504000	Os02g0455400	Os01g0273100	Os05g0518300	Os01g0693400	Os01g0299300	Os03g0236200
Os04g0506700	Os02g0474700	Os01g0274400	Os05g0525400	Os01g0693800	Os01g0299500	Os03g0237100
Os04g0508500	Os02g0482400	Os01g0276200	Os05g0531100	Os01g0696600	Os01g0300900	Os03g0239300
Os04g0528800	Os02g0489800	Os01g0276400	Os05g0542300	Os01g0698100	Os01g0303800	Os03g0243700
Os04g0535400	Os02g0503500	Os01g0276900	Os05g0549900	Os01g0699100	Os01g0304000	Os03g0254250
Os04g0573900	Os02g0511800	Os01g0278000	Os05g0552600	Os01g0700100	Os01g0304400	Os03g0255500
Os04g0584100	Os02g0516400	Os01g0278900	Os05g0555600	Os01g0701700	Os01g0307500	Os03g0266900
Os04g0585100	Os02g0520100	Os01g0279100	Os05g0563400	Os01g0703300	Os01g0309800	Os03g0277600
Os04g0600200	Os02g0527600	Os01g0279200	Os05g0588900	Os01g0705200	Os01g0309900	Os03g0277700
Os04g0604200	Os02g0529700	Os01g0279400	Os06g0125000	Os01g0708500	Os01g0310100	Os03g0284500
Os04g0607500	Os02g0536500	Os01g0279700	Os06g0136900	Os01g0711400	Os01g0311800	Os03g0284600
Os04g0630600	Os02g0540700	Os01g0279800	Os06g0139800	Os01g0713200	Os01g0314100	Os03g0286900
Os04g0631800	Os02g0565300	Os01g0281000	Os06g0143100	Os01g0715000	Os01g0314800	Os03g0287400
Os04g0634400	Os02g0571300	Os01g0281100	Os06g0152600	Os01g0716200	Os01g0316800	Os03g0288000
Os04g0634500	Os02g0576700	Os01g0282800	Os06g0157000	Os01g0716500	Os01g0317800	Os03g0289800
Os04g0640900	Os02g0577900	Os01g0283500	Os06g0163800	Os01g0717700	Os01g0320400	Os03g0291500
Os04g0640900	Os02g0584800	Os01g0284500	Os06g0163800	Os01g0719300	Os01g0323000	Os03g0293700
Os04g0647900	Os02g0586900	Os01g0284700	Os06g0182100	Os01g0720400	Os01g0323100	Os03g0305600
Os04g0653600	Os02g0589000	Os01g0284900	Os06g0182300	Os01g0720700	Os01g0323600	Os03g0307200
Os04g0654600	Os02g0589400	Os01g0286100	Os06g0199000	Os01g0723800	Os01g0326000	Os03g0307300
Os04g0659100	Os02g0589700	Os01g0286600	Os06g0215500	Os01g0725400	Os01g0327100	Os03g0310800
Os04g0663700	Os02g0591800	Os01g0290700	Os06g0215600	Os01g0727100	Os01g0327400	Os03g0315400
Os04g0664900	Os02g0595900	Os01g0293000	Os06g0225000	Os01g0727500	Os01g0328500	Os03g0322900
Os04g0665600	Os02g0603600	Os01g0294700	Os06g0256900	Os01g0729900	Os01g0329400	Os03g0327800
Os04g0677300	Os02g0611400	Os01g0295700	Os06g0268700	Os01g0734466	Os01g0329900	Os03g0338000
Os05g0130600	Os02g0612900	Os01g0296100	Os06g0294950	Os01g0734466	Os01g0330100	Os03g0339900
Os05g0148900	Os02g0613900	Os01g0298400	Os06g0328400	Os01g0734466	Os01g0330200	Os03g0340500
Os05g0162000	Os02g0621300	Os01g0300600	Os06g0547400	Os01g0736600	Os01g0330300	Os03g0347900
Os05g0164200	Os02g0624300	Os01g0303600	Os06g0575400	Os01g0739500	Os01g0335700	Os03g0364700
Os05g0179300	Os02g0634600	Os01g0304000	Os06g0587000	Os01g0740500	Os01g0338100	Os03g0375300
Os05g0179950	Os02g0646200	Os01g0304300	Os06g0622700	Os01g0742400	Os01g0343100	Os03g0379300
Os05g0191500	Os02g0648300	Os01g0305200	Os06g0646900	Os01g0743200	Os01g0347200	Os03g0386000
Os05g0286100	Os02g0649300	Os01g0306800	Os06g0647900	Os01g0743300	Os01g0347500	Os03g0401100
Os05g0342000	Os02g0651900	Os01g0306900	Os06g0671150	Os01g0747300	Os01g0347600	Os03g0406100
Os05g0355400	Os02g0654700	Os01g0309100	Os06g0673800	Os01g0747500	Os01g0347800	Os03g0407900
Os05g0382500	Os02g0655800	Os01g0309800	Os06g0676700	Os01g0748600	Os01g0348000	Os03g0409100
Os05g0398800	Os02g0656600	Os01g0309900	Os06g0683400	Os01g0749900	Os01g0348700	Os03g0428200
Os05g0424000	Os02g0658200	Os01g0310100	Os06g0693600	Os01g0750300	Os01g0348800	Os03g0439700
Os05g0439000	Os02g0663800	Os01g0313300	Os06g0701700	Os01g0750500	Os01g0348900	Os03g0439800
Os05g0443500	Os02g0681200	Os01g0314100	Os06g0711800	Os01g0751600	Os01g0349600	Os03g0582000
Os05g0443900	Os02g0682300	Os01g0314300	Os06g0727400	Os01g0752200	Os01g0352400	Os03g0610800
Os05g0443900	Os02g0686600	Os01g0316500	Os07g0106000	Os01g0752400	Os01g0354700	Os03g0616400
Os05g0454500	Os02g0686800	Os01g0316600	Os07g0129900	Os01g0753200	Os01g0355250	Os03g0624300
Os05g0455400	Os02g0692700	Os01g0316600	Os07g0150700	Os01g0753800	Os01g0357100	Os03g0634400
Os05g0462000	Os02g0699500	Os01g0316800	Os07g0162450	Os01g0754800	Os01g0358400	Os03g0638200
Os05g0517600	Os02g0699500	Os01g0318000	Os07g0175200	Os01g0755700	Os01g0359800	Os03g0658800
Os05g0518300	Os02g0699500	Os01g0322800	Os07g0187400	Os01g0757200	Os01g0360175	Os03g0663400
Os05g0531200	Os02g0700400	Os01g0323000	Os07g0191200	Os01g0757500	Os01g0360175	Os03g0663500
Os05g0531400	Os02g0705400	Os01g0323300	Os07g0235800	Os01g0757900	Os01g0360200	Os03g0667500
Os05g0540900	Os02g0706500	Os01g0326000	Os07g0241700	Os01g0758200	Os01g0363300	Os03g0675600
Os05g0548900	Os02g0709100	Os01g0328700	Os07g0408500	Os01g0763900	Os01g0364800	Os03g0676400
Os05g0551000	Os02g0713250	Os01g0329400	Os07g0418500	Os01g0765400	Os01g0366300	Os03g0693700
Os05g0560900	Os02g0714200	Os01g0331900	Os07g0421300	Os01g0765600	Os01g0367400	Os03g0697200
Os05g0563900	Os02g0716100	Os01g0332100	Os07g0529700	Os01g0769200	Os01g0369700	Os03g0699700
Os05g0578100	Os02g0719600	Os01g0332800	Os07g0539400	Os01g0770700	Os01g0369900	Os03g0701200
Os06g0102100	Os02g0719700	Os01g0332900	Os07g0540366	Os01g0773100	Os01g0370000	Os03g0703300
Os06g0129100	Os02g0720600	Os01g0335500	Os07g0582700	Os01g0773700	Os01g0376700	Os03g0718800
Os06g0136300	Os02g0731200	Os01g0339900	Os07g0593400	Os01g0777900	Os01g0377000	Os03g0723400
Os06g0142350	Os02g0731500	Os01g0351300	Os07g0593400	Os01g0779400	Os01g0378600	Os03g0726200
Os06g0158500	Os02g0733500	Os01g0352100	Os07g0603700	Os01g0781100	Os01g0383100	Os03g0734000
Os06g0166400	Os02g0736900	Os01g0357900	Os07g0604700	Os01g0783200	Os01g0383700	Os03g0734300
Os06g0192400	Os02g0740600	Os01g0360200	Os07g0605800	Os01g0784500	Os01g0384800	Os03g0736900
Os06g0246500	Os02g0740700	Os01g0361000	Os07g0613000	Os01g0793900	Os01g0389200	Os03g0743500
Os06g0253600	Os02g0762200	Os01g0362000	Os07g0625500	Os01g0794100	Os01g0501800	Os03g0751100
Os06g0264500	Os02g0765900	Os01g0363300	Os07g0625600	Os01g0795000	Os01g0502400	Os03g0756000
Os06g0480000	Os02g0769100	Os01g0363500	Os07g0631200	Os01g0795000	Os01g0503400	Os03g0764600
Os06g0494400	Os02g0770800	Os01g0367100	Os07g0635900	Os01g0796700	Os01g0504100	Os03g0790500
Os06g0523300	Os02g0771600	Os01g0367400	Os07g0659800	Os01g0798100	Os01g0505600	Os03g0797400
Os06g0548000	Os02g0773400	Os01g0367900	Os07g0673200	Os01g0800300	Os01g0507000	Os03g0806600
Os06g0559400	Os02g0791300	Os01g0368900	Os07g0684800	Os01g0804400	Os01g0507300	Os03g0817200
Os06g0575400	Os02g0797400	Os01g0371200	Os08g0113900	Os01g0805200	Os01g0507700	Os03g0820500
Os06g0579000	Os02g0799600	Os01g0372700	Os08g0157000	Os01g0805900	Os01g0510200	Os03g0823400
Os06g0589300	Os02g0802500	Os01g0376700	Os08g0256700	Os01g0810300	Os01g0510600	Os03g0826200
Os06g0614100	Os02g0805200	Os01g0384300	Os08g0260400	Os01g0812000	Os01g0511000	Os03g0826800
Os06g0683000	Os02g0807300	Os01g0384800	Os08g0352100	Os01g0812200	Os01g0514000	Os03g0827500
Os06g0692600	Os02g0809900	Os01g0385400	Os08g0353700	Os01g0815400	Os01g0514700	Os03g0829200
Os06g0696400	Os02g0811800	Os01g0388101	Os08g0360300	Os01g0816600	Os01g0516600	Os03g0834050
Os06g0704800	Os02g0815800	Os01g0388101	Os08g0398300	Os01g0819100	Os01g0521600	Os03g0838400
Os06g0716100	Os02g0820500	Os01g0389200	Os08g0428200	Os01g0822800	Os01g0524500	Os03g0843800
Os06g0725000	Os02g0821800	Os01g0389700	Os08g0462800	Os01g0823200	Os01g0524700	Os03g0850400
Os07g0117400	Os02g0829100	Os01g0390900	Os08g0471800	Os01g0823900	Os01g0532300	Os04g0106400
Os07g0119300	Os03g0100010	Os01g0392100	Os08g0478700	Os01g0824800	Os01g0533000	Os04g0107700
Os07g0120800	Os03g0101300	Os01g0495900	Os08g0500700	Os01g0825800	Os01g0533100	Os04g0115700
Os07g0134000	Os03g0103200	Os01g0498200	Os08g0519100	Os01g0826000	Os01g0535900	Os04g0121800
Os07g0142600	Os03g0103200	Os01g0498200	Os08g0519300	Os01g0827300	Os01g0537250	Os04g0127200
Os07g0147700	Os03g0103300	Os01g0498300	Os08g0556300	Os01g0829800	Os01g0541800	Os04g0127200
Os07g0274700	Os03g0106550	Os01g0501000	Os08g0561500	Os01g0830700	Os01g0542400	Os04g0175400
Os07g0289600	Os03g0107700	Os01g0501700	Os08g0562300	Os01g0833400	Os01g0542700	Os04g0175600
Os07g0406300	Os03g0118200	Os01g0501800	Os09g0255400	Os01g0835700	Os01g0543000	Os04g0208200
Os07g0471300	Os03g0122300	Os01g0503400	Os09g0298100	Os01g0836600	Os01g0543100	Os04g0280500
Os07g0503900	Os03g0123200	Os01g0504100	Os09g0315100	Os01g0837300	Os01g0543600	Os04g0282400
Os07g0537900	Os03g0126900	Os01g0504500	Os09g0315100	Os01g0838600	Os01g0544200	Os04g0322100
Os07g0539400	Os03g0128400	Os01g0507000	Os09g0324400	Os01g0840100	Os01g0546000	Os04g0340300
Os07g0541400	Os03g0130300	Os01g0507900	Os09g0341500	Os01g0841100	Os01g0547600	Os04g0345400
Os07g0571300	Os03g0131200	Os01g0508000	Os09g0342000	Os01g0842500	Os01g0550100	Os04g0364800
Os07g0575600	Os03g0140100	Os01g0508500	Os09g0356200	Os01g0846300	Os01g0550300	Os04g0380300
Os07g0614000	Os03g0143100	Os01g0510100	Os09g0381400	Os01g0847300	Os01g0550800	Os04g0382300
Os07g0629500	Os03g0143400	Os01g0510200	Os09g0415300	Os01g0847800	Os01g0550900	Os04g0388700
Os07g0638100	Os03g0144300	Os01g0511200	Os09g0425900	Os01g0851100	Os01g0551000	Os04g0391500
Os07g0659400	Os03g0148000	Os01g0511300	Os09g0442400	Os01g0854000	Os01g0551100	Os04g0395800
Os07g0668550	Os03g0150600	Os01g0511600	Os09g0451000	Os01g0855200	Os01g0553901	Os04g0397500
Os07g0668550	Os03g0154700	Os01g0513100	Os09g0452700	Os01g0855600	Os01g0554100	Os04g0405300
Os07g0673801	Os03g0155900	Os01g0513200	Os09g0483200	Os01g0857400	Os01g0557500	Os04g0405500
Os07g0677300	Os03g0157600	Os01g0513400	Os09g0512700	Os01g0858350	Os01g0558300	Os04g0405500
Os07g0686600	Os03g0166000	Os01g0516600	Os09g0515550	Os01g0858350	Os01g0559100	Os04g0409900
Os08g0105800	Os03g0167000	Os01g0523200	Os09g0517200	Os01g0858900	Os01g0560000	Os04g0412500
Os08g0114300	Os03g0169500	Os01g0526200	Os10g0167700	Os01g0859500	Os01g0562600	Os04g0415800
Os08g0114300	Os03g0180800	Os01g0528300	Os10g0184200	Os01g0860400	Os01g0563000	Os04g0423400
Os08g0127100	Os03g0181100	Os01g0528300	Os10g0191300	Os01g0860500	Os01g0564300	Os04g0423600
Os08g0140500	Os03g0184500	Os01g0529800	Os10g0204400	Os01g0863300	Os01g0566100	Os04g0430100
Os08g0148600	Os03g0199500	Os01g0530400	Os10g0206800	Os01g0864700	Os01g0566100	Os04g0430700
Os08g0151800	Os03g0200200	Os01g0531500	Os10g0323500	Os01g0865100	Os01g0566900	Os04g0438600
Os08g0166400	Os03g0201500	Os01g0533400	Os10g0344000	Os01g0866000	Os01g0570500	Os04g0442300
Os08g0187800	Os03g0203100	Os01g0534800	Os10g0420400	Os01g0867300	Os01g0570700	Os04g0448900
Os08g0189100	Os03g0214100	Os01g0542700	Os10g0444100	Os01g0867900	Os01g0570800	Os04g0450100
Os08g0300300	Os03g0217200	Os01g0543100	Os10g0484700	Os01g0871100	Os01g0574500	Os04g0454200
Os08g0349300	Os03g0221500	Os01g0544450	Os10g0506200	Os01g0871200	Os01g0574800	Os04g0474800
Os08g0353700	Os03g0226200	Os01g0550300	Os10g0507700	Os01g0871500	Os01g0575000	Os04g0476100
Os08g0393600	Os03g0236966	Os01g0551000	Os10g0508300	Os01g0872500	Os01g0575200	Os04g0478000
Os08g0398000	Os03g0236966	Os01g0551100	Os10g0524300	Os01g0874900	Os01g0579600	Os04g0486950
Os08g0412700	Os03g0249900	Os01g0552300	Os10g0529500	Os01g0876400	Os01g0580500	Os04g0488400
Os08g0412800	Os03g0251000	Os01g0555200	Os10g0551800	Os01g0876500	Os01g0582600	Os04g0506800
Os08g0414700	Os03g0257600	Os01g0556700	Os10g0552300	Os01g0876800	Os01g0583100	Os04g0508200
Os08g0447000	Os03g0264600	Os01g0557100	Os10g0555700	Os01g0878300	Os01g0588100	Os04g0511200
Os08g0476900	Os03g0267700	Os01g0557500	Os10g0566700	Os01g0878400	Os01g0588200	Os04g0513400
Os08g0478700	Os03g0271200	Os01g0558800	Os10g0573200	Os01g0878900	Os01g0589000	Os04g0515400
Os08g0499100	Os03g0277700	Os01g0559600	Os11g0112400	Os01g0880300	Os01g0589800	Os04g0518400
Os08g0509100	Os03g0280400	Os01g0559900	Os11g0135900	Os01g0881300	Os01g0591000	Os04g0522500
Os08g0537900	Os03g0291500	Os01g0560200	Os11g0139700	Os01g0881900	Os01g0591300	Os04g0524500
Os08g0546700	Os03g0294900	Os01g0563000	Os11g0144900	Os01g0884300	Os01g0593200	Os04g0533500
Os08g0563400	Os03g0299200	Os01g0565600	Os11g0145200	Os01g0886300	Os01g0593700	Os04g0538400
Os09g0255400	Os03g0300400	Os01g0566100	Os11g0149200	Os01g0888900	Os01g0594300	Os04g0539701
Os09g0344900	Os03g0302900	Os01g0566100	Os11g0210201	Os01g0888900	Os01g0595201	Os04g0540600
Os09g0367700	Os03g0305600	Os01g0567400	Os11g0249600	Os01g0894300	Os01g0595600	Os04g0542000
Os09g0397300	Os03g0322200	Os01g0570800	Os11g0431700	Os01g0896200	Os01g0597600	Os04g0547900
Os09g0417800	Os03g0324900	Os01g0571000	Os11g0454300	Os01g0897300	Os01g0597800	Os04g0561500
Os09g0434500	Os03g0329200	Os01g0571700	Os11g0506800	Os01g0897600	Os01g0600200	Os04g0571300
Os09g0466800	Os03g0330000	Os01g0575200	Os11g0600500	Os01g0899200	Os01g0600900	Os04g0578000
Os09g0472100	Os03g0333100	Os01g0579600	Os11g0629600	Os01g0899700	Os01g0601200	Os04g0578400
Os09g0475500	Os03g0336300	Os01g0579800	Os11g0664800	Os01g0900200	Os01g0603300	Os04g0578600
Os09g0482640	Os03g0339700	Os01g0580000	Os12g0107700	Os01g0900200	Os01g0603632	Os04g0580300
Os09g0483400	Os03g0347200	Os01g0580800	Os12g0123800	Os01g0900800	Os01g0605100	Os04g0581100
Os09g0497900	Os03g0348200	Os01g0581300	Os12g0147800	Os01g0901000	Os01g0605650	Os04g0584100
Os09g0516300	Os03g0350100	Os01g0583100	Os12g0158600	Os01g0901800	Os01g0605650	Os04g0587400
Os09g0517200	Os03g0352300	Os01g0584100	Os12g0181500	Os01g0902700	Os01g0605700	Os04g0587500
Os09g0520500	Os03g0358200	Os01g0584900	Os12g0191601	Os01g0905300	Os01g0606000	Os04g0587500
Os09g0522200	Os03g0363800	Os01g0585200	Os12g0198700	Os01g0905700	Os01g0607000	Os04g0594100
Os09g0531600	Os03g0365800	Os01g0585300	Os12g0210000	Os01g0905800	Os01g0607900	Os04g0597600
Os09g0536400	Os03g0366800	Os01g0587000	Os12g0210000	Os01g0910900	Os01g0608300	Os04g0606200
Os09g0544300	Os03g0370500	Os01g0588500	Os12g0210000	Os01g0911800	Os01g0608400	Os04g0608600
Os09g0567500	Os03g0375900	Os01g0589800	Os12g0282000	Os01g0915000	Os01g0609000	Os04g0613000
Os10g0136100	Os03g0379500	Os01g0590100	Os12g0438600	Os01g0916000	Os01g0609200	Os04g0616900
Os10g0139700	Os03g0382100	Os01g0591000	Os12g0472800	Os01g0916100	Os01g0609300	Os04g0617050
Os10g0142600	Os03g0398250	Os01g0591300	Os12g0485600	Os01g0916400	Os01g0609900	Os04g0618700
Os10g0159700	Os03g0401366	Os01g0593200	Os12g0565800	Os01g0919800	Os01g0611000	Os04g0620066
Os10g0177200	Os03g0401366	Os01g0593600	Os12g0567500	Os01g0920000	Os01g0612500	Os04g0620066
Os10g0320100	Os03g0416300	Os01g0595400	Os12g0568900	Os01g0920500	Os01g0612600	Os04g0630400
Os10g0326800	Os03g0418000	Os01g0595600	Os12g0586100	Os01g0922100	Os01g0614700	Os04g0630800
Os10g0394400	Os03g0424500	Os01g0597600	Os12g0610300	Os01g0923000	Os01g0615100	Os04g0649600
Os10g0397800	Os03g0432000	Os01g0597800	Os12g0635700	Os01g0925300	Os01g0615500	Os04g0650700
Os10g0447900	Os03g0437200	Os01g0598600		Os01g0925400	Os01g0617650	Os04g0659300
Os10g0452700	Os03g0577100	Os01g0600000		Os01g0925766	Os01g0617650	Os04g0664600
Os10g0464000	Os03g0581400	Os01g0600300		Os01g0925766	Os01g0617900	Os04g0673300
Os10g0499600	Os03g0582000	Os01g0600500		Os01g0926300	Os01g0618400	Os04g0674000
Os10g0504900	Os03g0586800	Os01g0600900		Os01g0926400	Os01g0618800	Os04g0675400
Os10g0521100	Os03g0587200	Os01g0602200		Os01g0926700	Os01g0620800	Os04g0678700
Os10g0527800	Os03g0595600	Os01g0603000		Os01g0926800	Os01g0621900	Os04g0679400
Os10g0529300	Os03g0607600	Os01g0603300		Os01g0929200	Os01g0623200	Os04g0683700
Os10g0552600	Os03g0610800	Os01g0605100		Os01g0933400	Os01g0623500	Os04g0684100
Os10g0562000	Os03g0619400	Os01g0605200		Os01g0933500	Os01g0624500	Os04g0684900
Os10g0571600	Os03g0625900	Os01g0606050		Os01g0933900	Os01g0624700	Os04g0688500
Os10g0573800	Os03g0626500	Os01g0606133		Os01g0934100	Os01g0625200	Os05g0112800
Os10g0573800	Os03g0644700	Os01g0606900		Os01g0937000	Os01g0625300	Os05g0119000
Os11g0134900	Os03g0646200	Os01g0607200		Os01g0937900	Os01g0627400	Os05g0130100
Os11g0139700	Os03g0647500	Os01g0607300		Os01g0938600	Os01g0627500	Os05g0131900
Os11g0150400	Os03g0648800	Os01g0607800		Os01g0941200	Os01g0627600	Os05g0160200
Os11g0158500	Os03g0650200	Os01g0609300		Os01g0945600	Os01g0628000	Os05g0162000
Os11g0179000	Os03g0655100	Os01g0609900		Os01g0946200	Os01g0628700	Os05g0171900
Os11g0181800	Os03g0659800	Os01g0610500		Os01g0946500	Os01g0629400	Os05g0177500
Os11g0181900	Os03g0661600	Os01g0611100		Os01g0947000	Os01g0629600	Os05g0186900
Os11g0184900	Os03g0664800	Os01g0612600		Os01g0949300	Os01g0631100	Os05g0187100
Os11g0195600	Os03g0667500	Os01g0612900		Os01g0949500	Os01g0631200	Os05g0188100
Os11g0209900	Os03g0668900	Os01g0613900		Os01g0949800	Os01g0631700	Os05g0190300
Os11g0227200	Os03g0672400	Os01g0614900		Os01g0950000	Os01g0636300	Os05g0191700
Os11g0246200	Os03g0674700	Os01g0615100		Os01g0950800	Os01g0636400	Os05g0195700
Os11g0474500	Os03g0675600	Os01g0618000		Os01g0951100	Os01g0636500	Os05g0196400
Os11g0484500	Os03g0676300	Os01g0618000		Os01g0952300	Os01g0637166	Os05g0201700
Os11g0498600	Os03g0678800	Os01g0618100		Os01g0952500	Os01g0637166	Os05g0205000
Os11g0502700	Os03g0686900	Os01g0618400		Os01g0952600	Os01g0638000	Os05g0215300
Os11g0514500	Os03g0691500	Os01g0618500		Os01g0955000	Os01g0639600	Os05g0215700
Os11g0598500	Os03g0693900	Os01g0619900		Os01g0955100	Os01g0640132	Os05g0253200
Os11g0600500	Os03g0697200	Os01g0621900		Os01g0957600	Os01g0640132	Os05g0302700
Os11g0605100	Os03g0699150	Os01g0622000		Os01g0959100	Os01g0641800	Os05g0318100
Os11g0641500	Os03g0699150	Os01g0622300		Os01g0959200	Os01g0642000	Os05g0349800
Os11g0655900	Os03g0703100	Os01g0622600		Os01g0960500	Os01g0642200	Os05g0354400
Os11g0661800	Os03g0708900	Os01g0623200		Os01g0962700	Os01g0644900	Os05g0355400
Os11g0668650	Os03g0718800	Os01g0623600		Os01g0963600	Os01g0645000	Os05g0360400
Os11g0668650	Os03g0722400	Os01g0624500		Os01g0968200	Os01g0645900	Os05g0366600
Os12g0115700	Os03g0725400	Os01g0625900		Os01g0968400	Os01g0647200	Os05g0374200
Os12g0119000	Os03g0727600	Os01g0627400		Os01g0971400	Os01g0647700	Os05g0375400
Os12g0131400	Os03g0729000	Os01g0627800		Os01g0973000	Os01g0648000	Os05g0375600
Os12g0143800	Os03g0733600	Os01g0628700		Os01g0974200	Os01g0648600	Os05g0376800
Os12g0145100	Os03g0733900	Os01g0629400		Os01g0974500	Os01g0649900	Os05g0381400
Os12g0155100	Os03g0734200	Os01g0629900		Os01g0975300	Os01g0650000	Os05g0401500
Os12g0157200	Os03g0734300	Os01g0631100		Os01g0975900	Os01g0650100	Os05g0407100
Os12g0169100	Os03g0734500	Os01g0631200		Os02g0101000	Os01g0650200	Os05g0409500
Os12g0209200	Os03g0738900	Os01g0631800		Os02g0102300	Os01g0652300	Os05g0428700
Os12g0225900	Os03g0746800	Os01g0633000		Os02g0106600	Os01g0652600	Os05g0438800
Os12g0248600	Os03g0748100	Os01g0635200		Os02g0111600	Os01g0654100	Os05g0439000
Os12g0259800	Os03g0750300	Os01g0636700		Os02g0112100	Os01g0654450	Os05g0449200
Os12g0260500	Os03g0750500	Os01g0638000		Os02g0112600	Os01g0654450	Os05g0449200
Os12g0428000	Os03g0759700	Os01g0639200		Os02g0114400	Os01g0655500	Os05g0453500
Os12g0438400	Os03g0760700	Os01g0639600		Os02g0116700	Os01g0658400	Os05g0454500
Os12g0438600	Os03g0762500	Os01g0640700		Os02g0120100	Os01g0658900	Os05g0455400
Os12g0448900	Os03g0764100	Os01g0640800		Os02g0120900	Os01g0659900	Os05g0468700
Os12g0478200	Os03g0765100	Os01g0642200		Os02g0122600	Os01g0660200	Os05g0469800
Os12g0548800	Os03g0766500	Os01g0642900		Os02g0123100	Os01g0660300	Os05g0474800
Os12g0556300	Os03g0766600	Os01g0643300		Os02g0129700	Os01g0661500	Os05g0478000
Os12g0556500	Os03g0766800	Os01g0644000		Os02g0129800	Os01g0662700	Os05g0485300
Os12g0559200	Os03g0782400	Os01g0644900		Os02g0130100	Os01g0663400	Os05g0491200
Os12g0568900	Os03g0786700	Os01g0647000		Os02g0131400	Os01g0665750	Os05g0506000
Os12g0569200	Os03g0787000	Os01g0648000		Os02g0132300	Os01g0665750	Os05g0515200
Os12g0571700	Os03g0789500	Os01g0649900		Os02g0134200	Os01g0666200	Os05g0519300
Os12g0580900	Os03g0789500	Os01g0652000		Os02g0135500	Os01g0666700	Os05g0522600
Os12g0609600	Os03g0793600	Os01g0652000		Os02g0137800	Os01g0668100	Os05g0525900
	Os03g0794200	Os01g0652800		Os02g0138600	Os01g0668600	Os05g0529700
	Os03g0800000	Os01g0653700		Os02g0139000	Os01g0669100	Os05g0534400
	Os03g0801800	Os01g0655500		Os02g0139100	Os01g0670100	Os05g0541400
	Os03g0804800	Os01g0658400		Os02g0141300	Os01g0670200	Os05g0542500
	Os03g0805700	Os01g0660200		Os02g0143100	Os01g0670300	Os05g0549800
	Os03g0806400	Os01g0660900		Os02g0146700	Os01g0672100	Os05g0550300
	Os03g0808900	Os01g0661400		Os02g0146900	Os01g0672201	Os05g0550600
	Os03g0811200	Os01g0662300		Os02g0147600	Os01g0672300	Os05g0551000
	Os03g0812500	Os01g0664100		Os02g0150700	Os01g0675100	Os05g0551600
	Os03g0815100	Os01g0664500		Os02g0152400	Os01g0675500	Os05g0555300
	Os03g0816400	Os01g0665300		Os02g0153700	Os01g0677400	Os05g0555600
	Os03g0820300	Os01g0665750		Os02g0159800	Os01g0678400	Os05g0556400
	Os03g0820400	Os01g0665750		Os02g0161000	Os01g0678500	Os05g0560900
	Os03g0820500	Os01g0667200		Os02g0164300	Os01g0679600	Os05g0575000
	Os03g0823400	Os01g0667600		Os02g0167100	Os01g0680200	Os05g0579600
	Os03g0826900	Os01g0667700		Os02g0168000	Os01g0680400	Os05g0580000
	Os03g0830500	Os01g0667900		Os02g0174100	Os01g0680600	Os05g0586600
	Os03g0831500	Os01g0672400		Os02g0176000	Os01g0681200	Os05g0589200
	Os03g0850100	Os01g0672500		Os02g0176000	Os01g0681200	Os05g0591900
	Os03g0851000	Os01g0672800		Os02g0176100	Os01g0681600	Os05g0592300
	Os03g0851100	Os01g0673800		Os02g0177900	Os01g0682001	Os06g0115700
	Os03g0858100	Os01g0674100		Os02g0178600	Os01g0682001	Os06g0125200
	Os04g0101400	Os01g0674400		Os02g0181900	Os01g0682500	Os06g0141200
	Os04g0107600	Os01g0674500		Os02g0184200	Os01g0685400	Os06g0142200
	Os04g0108600	Os01g0675800		Os02g0185300	Os01g0686000	Os06g0142300
	Os04g0109100	Os01g0676200		Os02g0189400	Os01g0687300	Os06g0142350
	Os04g0127300	Os01g0677900		Os02g0191300	Os01g0687400	Os06g0142400
	Os04g0129900	Os01g0678100		Os02g0192400	Os01g0687700	Os06g0164400
	Os04g0140666	Os01g0679600		Os02g0192500	Os01g0689451	Os06g0166400
	Os04g0140666	Os01g0679900		Os02g0193300	Os01g0689900	Os06g0189600
	Os04g0167800	Os01g0680600		Os02g0194100	Os01g0690200	Os06g0198500
	Os04g0169300	Os01g0681000		Os02g0196000	Os01g0690600	Os06g0202100
	Os04g0177300	Os01g0681400		Os02g0196800	Os01g0693300	Os06g0208700
	Os04g0179100	Os01g0681600		Os02g0198700	Os01g0693400	Os06g0215500
	Os04g0201200	Os01g0681800		Os02g0202600	Os01g0693800	Os06g0218800
	Os04g0202500	Os01g0682001		Os02g0208500	Os01g0694100	Os06g0222400
	Os04g0269600	Os01g0682001		Os02g0212300	Os01g0695100	Os06g0228200
	Os04g0301700	Os01g0682500		Os02g0215200	Os01g0695750	Os06g0264500
	Os04g0344100	Os01g0683600		Os02g0218800	Os01g0695750	Os06g0289300
	Os04g0376600	Os01g0686200		Os02g0222100	Os01g0696600	Os06g0294600
	Os04g0379800	Os01g0686800		Os02g0224800	Os01g0697100	Os06g0294950
	Os04g0384800	Os01g0687300		Os02g0226350	Os01g0699100	Os06g0306300
	Os04g0385600	Os01g0687400		Os02g0226350	Os01g0699500	Os06g0306600
	Os04g0387900	Os01g0688600		Os02g0227100	Os01g0699600	Os06g0329900
	Os04g0388700	Os01g0689000		Os02g0228300	Os01g0700100	Os06g0348800
	Os04g0388800	Os01g0691500		Os02g0232000	Os01g0700300	Os06g0349800
	Os04g0398000	Os01g0692000		Os02g0234700	Os01g0700500	Os06g0473000
	Os04g0401700	Os01g0692300		Os02g0236800	Os01g0700900	Os06g0474800
	Os04g0405300	Os01g0692700		Os02g0237100	Os01g0701400	Os06g0514800
	Os04g0409200	Os01g0693400		Os02g0240100	Os01g0701500	Os06g0547400
	Os04g0413500	Os01g0693900		Os02g0241100	Os01g0701700	Os06g0548200
	Os04g0415800	Os01g0694200		Os02g0241600	Os01g0701900	Os06g0549900
	Os04g0432400	Os01g0695200		Os02g0247100	Os01g0702000	Os06g0559400
	Os04g0445100	Os01g0695750		Os02g0250300	Os01g0702700	Os06g0566300
	Os04g0446500	Os01g0695750		Os02g0254600	Os01g0703300	Os06g0586000
	Os04g0448600	Os01g0695800		Os02g0260400	Os01g0703400	Os06g0590301
	Os04g0451700	Os01g0696600		Os02g0264800	Os01g0704100	Os06g0593800
	Os04g0453400	Os01g0696800		Os02g0265200	Os01g0704200	Os06g0594400
	Os04g0467901	Os01g0698000		Os02g0269200	Os01g0705500	Os06g0650900
	Os04g0467901	Os01g0698100		Os02g0274000	Os01g0705700	Os06g0659200
	Os04g0472400	Os01g0699100		Os02g0274100	Os01g0708500	Os06g0673800
	Os04g0475900	Os01g0699400		Os02g0274700	Os01g0708600	Os06g0681200
	Os04g0476400	Os01g0699500		Os02g0275100	Os01g0708900	Os06g0683800
	Os04g0479800	Os01g0699600		Os02g0276200	Os01g0710100	Os06g0691400
	Os04g0480200	Os01g0700100		Os02g0285300	Os01g0711400	Os06g0693100
	Os04g0482300	Os01g0701700		Os02g0290500	Os01g0712700	Os06g0693600
	Os04g0490900	Os01g0702000		Os02g0300700	Os01g0713200	Os06g0694400
	Os04g0497600	Os01g0702700		Os02g0319300	Os01g0714600	Os06g0695800
	Os04g0506300	Os01g0704700		Os02g0329800	Os01g0714900	Os06g0698748
	Os04g0507000	Os01g0705200		Os02g0332700	Os01g0716400	Os06g0701700
	Os04g0507100	Os01g0705300		Os02g0448400	Os01g0716500	Os06g0704700
	Os04g0508500	Os01g0705500		Os02g0454500	Os01g0716800	Os06g0708700
	Os04g0511200	Os01g0705700		Os02g0465900	Os01g0717000	Os06g0726200
	Os04g0511700	Os01g0706400		Os02g0467600	Os01g0717700	Os06g0728700
	Os04g0512400	Os01g0706500		Os02g0468400	Os01g0718000	Os07g0106200
	Os04g0513400	Os01g0706700		Os02g0473200	Os01g0718300	Os07g0119300
	Os04g0514600	Os01g0708100		Os02g0511800	Os01g0719000	Os07g0123800
	Os04g0515400	Os01g0708500		Os02g0518100	Os01g0719100	Os07g0129300
	Os04g0518000	Os01g0708900		Os02g0520100	Os01g0719300	Os07g0130100
	Os04g0526000	Os01g0709500		Os02g0521700	Os01g0719600	Os07g0131600
	Os04g0531400	Os01g0711400		Os02g0525100	Os01g0719900	Os07g0142900
	Os04g0531900	Os01g0712600		Os02g0527200	Os01g0720400	Os07g0147500
	Os04g0541700	Os01g0713800		Os02g0528200	Os01g0720600	Os07g0147550
	Os04g0548300	Os01g0714600		Os02g0533800	Os01g0720600	Os07g0154100
	Os04g0550300	Os01g0715800		Os02g0538700	Os01g0720800	Os07g0162100
	Os04g0551600	Os01g0716400		Os02g0541300	Os01g0720900	Os07g0162600
	Os04g0551800	Os01g0716500		Os02g0542500	Os01g0721000	Os07g0170200
	Os04g0554800	Os01g0716800		Os02g0549200	Os01g0721200	Os07g0178700
	Os04g0559550	Os01g0717000		Os02g0550600	Os01g0721300	Os07g0220200
	Os04g0563700	Os01g0717400		Os02g0552000	Os01g0722300	Os07g0232800
	Os04g0574500	Os01g0717700		Os02g0556800	Os01g0722700	Os07g0241600
	Os04g0577800	Os01g0719100		Os02g0558100	Os01g0723000	Os07g0258400
	Os04g0579200	Os01g0719200		Os02g0564000	Os01g0723400	Os07g0290200
	Os04g0581100	Os01g0719700		Os02g0564100	Os01g0723600	Os07g0412100
	Os04g0587300	Os01g0720400		Os02g0564200	Os01g0723800	Os07g0425000
	Os04g0591300	Os01g0720500		Os02g0569900	Os01g0724500	Os07g0442900
	Os04g0593400	Os01g0720700		Os02g0572400	Os01g0727100	Os07g0443500
	Os04g0594100	Os01g0721900		Os02g0574000	Os01g0727840	Os07g0467200
	Os04g0599800	Os01g0723200		Os02g0574600	Os01g0727840	Os07g0469200
	Os04g0605900	Os01g0723600		Os02g0578800	Os01g0728300	Os07g0475900
	Os04g0606000	Os01g0723800		Os02g0579600	Os01g0729900	Os07g0523400
	Os04g0610400	Os01g0725800		Os02g0579800	Os01g0731800	Os07g0529000
	Os04g0612500	Os01g0727100		Os02g0580500	Os01g0733001	Os07g0538200
	Os04g0620600	Os01g0727400		Os02g0581100	Os01g0733600	Os07g0538700
	Os04g0629400	Os01g0727500		Os02g0581200	Os01g0734000	Os07g0539300
	Os04g0630400	Os01g0728300		Os02g0582900	Os01g0734466	Os07g0539900
	Os04g0638100	Os01g0730200		Os02g0586000	Os01g0734466	Os07g0550600
	Os04g0642100	Os01g0730500		Os02g0586800	Os01g0734466	Os07g0558300
	Os04g0651000	Os01g0731600		Os02g0588700	Os01g0734800	Os07g0561800
	Os04g0664400	Os01g0731600		Os02g0590800	Os01g0735300	Os07g0569600
	Os04g0666800	Os01g0732200		Os02g0594700	Os01g0735900	Os07g0575900
	Os04g0667600	Os01g0732300		Os02g0595900	Os01g0736500	Os07g0592600
	Os04g0669200	Os01g0733200		Os02g0600100	Os01g0736600	Os07g0593000
	Os04g0675400	Os01g0733500		Os02g0601700	Os01g0736900	Os07g0601900
	Os04g0677300	Os01g0734100		Os02g0605900	Os01g0739200	Os07g0603600
	Os04g0684900	Os01g0734600		Os02g0607700	Os01g0739400	Os07g0604000
	Os04g0685700	Os01g0734800		Os02g0608400	Os01g0739500	Os07g0617000
	Os05g0109600	Os01g0735500		Os02g0608500	Os01g0740300	Os07g0618700
	Os05g0111000	Os01g0736900		Os02g0609200	Os01g0740500	Os07g0622700
	Os05g0112800	Os01g0738000		Os02g0612700	Os01g0740650	Os07g0628500
	Os05g0119700	Os01g0738833		Os02g0614100	Os01g0740650	Os07g0628700
	Os05g0121800	Os01g0738833		Os02g0614600	Os01g0743300	Os07g0628900
	Os05g0123000	Os01g0739200		Os02g0618200	Os01g0746400	Os07g0637000
	Os05g0125100	Os01g0739500		Os02g0620400	Os01g0746700	Os07g0658000
	Os05g0129800	Os01g0739700		Os02g0620600	Os01g0747300	Os07g0663800
	Os05g0140300	Os01g0740400		Os02g0621500	Os01g0748600	Os07g0664600
	Os05g0142000	Os01g0740650		Os02g0621600	Os01g0748950	Os07g0676900
	Os05g0142100	Os01g0740650		Os02g0623300	Os01g0750100	Os07g0677100
	Os05g0142200	Os01g0741900		Os02g0626100	Os01g0750300	Os07g0678300
	Os05g0145100	Os01g0742000		Os02g0628200	Os01g0750500	Os07g0683200
	Os05g0145600	Os01g0742300		Os02g0629000	Os01g0750800	Os07g0684800
	Os05g0147400	Os01g0742400		Os02g0629400	Os01g0752200	Os07g0687900
	Os05g0160000	Os01g0743400		Os02g0633300	Os01g0752600	Os07g0689600
	Os05g0160300	Os01g0745300		Os02g0640000	Os01g0753000	Os07g0694700
	Os05g0161500	Os01g0745700		Os02g0640300	Os01g0753100	Os08g0103000
	Os05g0163250	Os01g0747300		Os02g0641300	Os01g0753800	Os08g0107400
	Os05g0163250	Os01g0747700		Os02g0641800	Os01g0754100	Os08g0111200
	Os05g0163300	Os01g0747800		Os02g0643500	Os01g0754200	Os08g0112700
	Os05g0164200	Os01g0748600		Os02g0643800	Os01g0757200	Os08g0112900
	Os05g0170200	Os01g0748900		Os02g0646200	Os01g0757400	Os08g0113000
	Os05g0176000	Os01g0749200		Os02g0648300	Os01g0757900	Os08g0113700
	Os05g0177100	Os01g0749400		Os02g0651900	Os01g0758200	Os08g0113900
	Os05g0183100	Os01g0750100		Os02g0652300	Os01g0758300	Os08g0114100
	Os05g0194900	Os01g0750500		Os02g0656500	Os01g0759400	Os08g0118900
	Os05g0207300	Os01g0750600		Os02g0658800	Os01g0760000	Os08g0126700
	Os05g0207700	Os01g0752100		Os02g0664200	Os01g0763600	Os08g0127100
	Os05g0215700	Os01g0752500		Os02g0666200	Os01g0763750	Os08g0139700
	Os05g0217800	Os01g0753000		Os02g0666500	Os01g0763750	Os08g0157600
	Os05g0235800	Os01g0754100		Os02g0667100	Os01g0764550	Os08g0163400
	Os05g0241400	Os01g0755500		Os02g0667300	Os01g0764550	Os08g0189900
	Os05g0247100	Os01g0755700		Os02g0668100	Os01g0765600	Os08g0190100
	Os05g0250500	Os01g0756300		Os02g0668500	Os01g0766900	Os08g0200600
	Os05g0267100	Os01g0756900		Os02g0669100	Os01g0769000	Os08g0203201
	Os05g0267800	Os01g0757200		Os02g0670900	Os01g0770700	Os08g0203201
	Os05g0277200	Os01g0757500		Os02g0671100	Os01g0772500	Os08g0203400
	Os05g0280500	Os01g0757700		Os02g0671200	Os01g0773000	Os08g0323400
	Os05g0295900	Os01g0758900		Os02g0671300	Os01g0773800	Os08g0351300
	Os05g0324700	Os01g0759900		Os02g0673100	Os01g0775100	Os08g0357000
	Os05g0337200	Os01g0760000		Os02g0680400	Os01g0775200	Os08g0389700
	Os05g0343400	Os01g0761000		Os02g0681200	Os01g0776600	Os08g0412800
	Os05g0353400	Os01g0762000		Os02g0684100	Os01g0777200	Os08g0414700
	Os05g0358200	Os01g0763750		Os02g0684400	Os01g0777300	Os08g0423600
	Os05g0368000	Os01g0763750		Os02g0687200	Os01g0777500	Os08g0424100
	Os05g0370700	Os01g0764000		Os02g0687900	Os01g0777700	Os08g0432500
	Os05g0371600	Os01g0764400		Os02g0689900	Os01g0778300	Os08g0441100
	Os05g0380900	Os01g0764550		Os02g0693200	Os01g0778500	Os08g0445700
	Os05g0397900	Os01g0764550		Os02g0695600	Os01g0778800	Os08g0452900
	Os05g0400100	Os01g0764800		Os02g0696500	Os01g0779300	Os08g0458200
	Os05g0410900	Os01g0764900		Os02g0697800	Os01g0781100	Os08g0468700
	Os05g0412000	Os01g0766200		Os02g0698800	Os01g0781200	Os08g0474866
	Os05g0417100	Os01g0767100		Os02g0703300	Os01g0781700	Os08g0474866
	Os05g0430900	Os01g0767600		Os02g0703600	Os01g0783400	Os08g0475100
	Os05g0442400	Os01g0769000		Os02g0704600	Os01g0783500	Os08g0478700
	Os05g0443800	Os01g0769700		Os02g0706900	Os01g0784500	Os08g0480200
	Os05g0446000	Os01g0769900		Os02g0707900	Os01g0786700	Os08g0484200
	Os05g0446000	Os01g0770100		Os02g0708400	Os01g0787600	Os08g0490900
	Os05g0447700	Os01g0770200		Os02g0711400	Os01g0788200	Os08g0499300
	Os05g0454400	Os01g0770400		Os02g0712500	Os01g0788800	Os08g0503700
	Os05g0459600	Os01g0770700		Os02g0712600	Os01g0788950	Os08g0508800
	Os05g0460000	Os01g0771200		Os02g0713700	Os01g0793600	Os08g0512700
	Os05g0460700	Os01g0772400		Os02g0714000	Os01g0793600	Os08g0518800
	Os05g0468800	Os01g0775200		Os02g0715300	Os01g0793900	Os08g0520850
	Os05g0475700	Os01g0776300		Os02g0717600	Os01g0794400	Os08g0520850
	Os05g0476100	Os01g0776600		Os02g0718000	Os01g0795000	Os08g0533300
	Os05g0476200	Os01g0776700		Os02g0720500	Os01g0795000	Os08g0536800
	Os05g0476700	Os01g0777200		Os02g0720600	Os01g0795100	Os08g0540000
	Os05g0477900	Os01g0777300		Os02g0727300	Os01g0795200	Os08g0544400
	Os05g0482700	Os01g0777900		Os02g0728100	Os01g0795400	Os08g0544400
	Os05g0494900	Os01g0778800		Os02g0731600	Os01g0795700	Os08g0546400
	Os05g0494900	Os01g0779400		Os02g0733500	Os01g0796400	Os08g0558000
	Os05g0497150	Os01g0782200		Os02g0733900	Os01g0797600	Os08g0562300
	Os05g0502700	Os01g0783200		Os02g0734300	Os01g0800500	Os08g0562600
	Os05g0502800	Os01g0783500		Os02g0734600	Os01g0801600	Os08g0562800
	Os05g0506000	Os01g0783700		Os02g0736400	Os01g0802600	Os09g0128400
	Os05g0512000	Os01g0787000		Os02g0738900	Os01g0802700	Os09g0129500
	Os05g0514800	Os01g0793200		Os02g0740500	Os01g0802850	Os09g0129600
	Os05g0519500	Os01g0793800		Os02g0744900	Os01g0803300	Os09g0130300
	Os05g0520600	Os01g0793900		Os02g0745400	Os01g0803900	Os09g0240200
	Os05g0526700	Os01g0794100		Os02g0747500	Os01g0805200	Os09g0245500
	Os05g0527000	Os01g0794400		Os02g0747600	Os01g0806200	Os09g0256700
	Os05g0534500	Os01g0795600		Os02g0752200	Os01g0806200	Os09g0286600
	Os05g0539800	Os01g0797600		Os02g0753000	Os01g0808900	Os09g0287000
	Os05g0540300	Os01g0798500		Os02g0755600	Os01g0809200	Os09g0322000
	Os05g0545400	Os01g0799500		Os02g0755900	Os01g0810300	Os09g0334500
	Os05g0546300	Os01g0800500		Os02g0756200	Os01g0810500	Os09g0344500
	Os05g0550300	Os01g0800900		Os02g0756600	Os01g0810800	Os09g0362900
	Os05g0550600	Os01g0800900		Os02g0756800	Os01g0811001	Os09g0371000
	Os05g0556700	Os01g0801100		Os02g0758000	Os01g0811001	Os09g0379600
	Os05g0560100	Os01g0801700		Os02g0759400	Os01g0811100	Os09g0388400
	Os05g0560500	Os01g0802100		Os02g0760500	Os01g0812100	Os09g0391501
	Os05g0565701	Os01g0802200		Os02g0763000	Os01g0813000	Os09g0396900
	Os05g0566300	Os01g0803900		Os02g0763200	Os01g0813800	Os09g0397300
	Os05g0566800	Os01g0805000		Os02g0763800	Os01g0813900	Os09g0400300
	Os05g0579300	Os01g0805200		Os02g0764700	Os01g0815400	Os09g0424200
	Os05g0593000	Os01g0805300		Os02g0766600	Os01g0815800	Os09g0425900
	Os05g0593900	Os01g0805600		Os02g0766700	Os01g0816100	Os09g0442100
	Os05g0597100	Os01g0805900		Os02g0768300	Os01g0816600	Os09g0442600
	Os06g0102100	Os01g0807000		Os02g0769100	Os01g0817000	Os09g0449800
	Os06g0102600	Os01g0808100		Os02g0770800	Os01g0817100	Os09g0455300
	Os06g0104200	Os01g0810000		Os02g0771400	Os01g0817650	Os09g0460300
	Os06g0104300	Os01g0812000		Os02g0775100	Os01g0818000	Os09g0472100
	Os06g0110000	Os01g0812100		Os02g0777100	Os01g0819200	Os09g0478100
	Os06g0113600	Os01g0812200		Os02g0782500	Os01g0819300	Os09g0482200
	Os06g0114400	Os01g0812800		Os02g0782900	Os01g0819500	Os09g0482640
	Os06g0115700	Os01g0812900		Os02g0788800	Os01g0819700	Os09g0484800
	Os06g0127800	Os01g0813900		Os02g0789600	Os01g0820400	Os09g0488600
	Os06g0132600	Os01g0814400		Os02g0790500	Os01g0822200	Os09g0494600
	Os06g0133400	Os01g0814700		Os02g0790600	Os01g0823100	Os09g0509700
	Os06g0133500	Os01g0815400		Os02g0791500	Os01g0823200	Os09g0513500
	Os06g0134400	Os01g0815700		Os02g0799000	Os01g0823600	Os09g0532400
	Os06g0142800	Os01g0816100		Os02g0799300	Os01g0824800	Os09g0536700
	Os06g0144800	Os01g0817000		Os02g0799600	Os01g0825500	Os09g0547500
	Os06g0147300	Os01g0818000		Os02g0802500	Os01g0825700	Os09g0548400
	Os06g0160600	Os01g0818400		Os02g0803300	Os01g0825800	Os09g0552600
	Os06g0168400	Os01g0818700		Os02g0807800	Os01g0825900	Os09g0554200
	Os06g0168600	Os01g0818700		Os02g0810300	Os01g0826000	Os09g0572700
	Os06g0181700	Os01g0819700		Os02g0810450	Os01g0826400	Os10g0109600
	Os06g0185300	Os01g0819900		Os02g0810900	Os01g0826900	Os10g0127900
	Os06g0185500	Os01g0820800		Os02g0812500	Os01g0827300	Os10g0133800
	Os06g0187000	Os01g0821300		Os02g0813166	Os01g0828100	Os10g0170200
	Os06g0191800	Os01g0821600		Os02g0813166	Os01g0829100	Os10g0206800
	Os06g0192800	Os01g0822800		Os02g0817500	Os01g0830500	Os10g0210500
	Os06g0199402	Os01g0822900		Os02g0817600	Os01g0830700	Os10g0315400
	Os06g0199402	Os01g0823100		Os02g0818000	Os01g0831300	Os10g0320100
	Os06g0215100	Os01g0823300		Os02g0819100	Os01g0832900	Os10g0330400
	Os06g0218300	Os01g0823600		Os02g0820300	Os01g0833200	Os10g0360100
	Os06g0226500	Os01g0823900		Os02g0820800	Os01g0833200	Os10g0370500
	Os06g0234200	Os01g0825500		Os02g0821400	Os01g0833400	Os10g0389500
	Os06g0234800	Os01g0825800		Os02g0822100	Os01g0836600	Os10g0395000
	Os06g0236900	Os01g0826000		Os02g0826600	Os01g0836900	Os10g0409400
	Os06g0238000	Os01g0826400		Os02g0831100	Os01g0837200	Os10g0416800
	Os06g0239200	Os01g0829000		Os02g0833600	Os01g0837800	Os10g0417800
	Os06g0239700	Os01g0829800		Os03g0103200	Os01g0837800	Os10g0419400
	Os06g0242700	Os01g0830300		Os03g0103200	Os01g0837900	Os10g0430200
	Os06g0244000	Os01g0830500		Os03g0107600	Os01g0839100	Os10g0445400
	Os06g0245700	Os01g0830700		Os03g0107700	Os01g0839700	Os10g0446800
	Os06g0245900	Os01g0832000		Os03g0107800	Os01g0840100	Os10g0450900
	Os06g0247000	Os01g0832900		Os03g0109300	Os01g0840900	Os10g0456800
	Os06g0255400	Os01g0833400		Os03g0111200	Os01g0840900	Os10g0466800
	Os06g0256000	Os01g0833500		Os03g0112400	Os01g0841000	Os10g0475100
	Os06g0262800	Os01g0834400		Os03g0112400	Os01g0841800	Os10g0488400
	Os06g0274200	Os01g0834700		Os03g0113000	Os01g0842200	Os10g0492600
	Os06g0275000	Os01g0837000		Os03g0113700	Os01g0842500	Os10g0492900
	Os06g0282000	Os01g0837600		Os03g0114400	Os01g0844300	Os10g0493300
	Os06g0289200	Os01g0837900		Os03g0116400	Os01g0844800	Os10g0499400
	Os06g0291600	Os01g0839100		Os03g0116700	Os01g0844900	Os10g0501500
	Os06g0294600	Os01g0839300		Os03g0117100	Os01g0846300	Os10g0502400
	Os06g0318500	Os01g0839900		Os03g0118450	Os01g0846400	Os10g0504900
	Os06g0323100	Os01g0840100		Os03g0119300	Os01g0846450	Os10g0506900
	Os06g0326500	Os01g0840200		Os03g0120200	Os01g0847200	Os10g0516900
	Os06g0332600	Os01g0840700		Os03g0123800	Os01g0847300	Os10g0522700
	Os06g0343000	Os01g0840900		Os03g0124500	Os01g0847700	Os10g0525000
	Os06g0343000	Os01g0840900		Os03g0125000	Os01g0850000	Os10g0528100
	Os06g0356800	Os01g0841200		Os03g0125100	Os01g0850550	Os10g0529800
	Os06g0475400	Os01g0841500		Os03g0126000	Os01g0850800	Os10g0544600
	Os06g0492700	Os01g0841700		Os03g0126100	Os01g0850900	Os10g0555100
	Os06g0498800	Os01g0841800		Os03g0126700	Os01g0851100	Os10g0558750
	Os06g0501900	Os01g0842200		Os03g0126800	Os01g0851700	Os10g0558750
	Os06g0526600	Os01g0845100		Os03g0126900	Os01g0853700	Os10g0560400
	Os06g0530700	Os01g0846800		Os03g0127700	Os01g0854000	Os10g0569400
	Os06g0536100	Os01g0846800		Os03g0128000	Os01g0854800	Os10g0569800
	Os06g0546500	Os01g0847100		Os03g0128200	Os01g0855000	Os10g0576600
	Os06g0558300	Os01g0847700		Os03g0128200	Os01g0855200	Os10g0578600
	Os06g0560300	Os01g0847800		Os03g0129300	Os01g0855600	Os10g0578800
	Os06g0562600	Os01g0847900		Os03g0130100	Os01g0857400	Os10g0580300
	Os06g0564100	Os01g0848400		Os03g0130300	Os01g0858350	Os11g0102900
	Os06g0564700	Os01g0848700		Os03g0135700	Os01g0858350	Os11g0107700
	Os06g0594400	Os01g0850000		Os03g0136500	Os01g0858900	Os11g0126900
	Os06g0605900	Os01g0850100		Os03g0137200	Os01g0859300	Os11g0127600
	Os06g0606700	Os01g0850700		Os03g0144800	Os01g0859500	Os11g0130200
	Os06g0608300	Os01g0851000		Os03g0146500	Os01g0859600	Os11g0133001
	Os06g0610800	Os01g0851700		Os03g0147400	Os01g0860500	Os11g0133001
	Os06g0614100	Os01g0852500		Os03g0148000	Os01g0860601	Os11g0143300
	Os06g0625700	Os01g0853000		Os03g0148700	Os01g0862300	Os11g0150400
	Os06g0637400	Os01g0853800		Os03g0149300	Os01g0863400	Os11g0160400
	Os06g0639200	Os01g0854000		Os03g0152000	Os01g0864632	Os11g0171300
	Os06g0644600	Os01g0855200		Os03g0154000	Os01g0865100	Os11g0181800
	Os06g0645400	Os01g0855600		Os03g0156500	Os01g0866000	Os11g0182100
	Os06g0650900	Os01g0856500		Os03g0157300	Os01g0866300	Os11g0182500
	Os06g0652300	Os01g0856800		Os03g0158600	Os01g0866800	Os11g0195600
	Os06g0659100	Os01g0856900		Os03g0159100	Os01g0868600	Os11g0204600
	Os06g0664800	Os01g0857000		Os03g0161200	Os01g0869800	Os11g0211800
	Os06g0673800	Os01g0857300		Os03g0163200	Os01g0871100	Os11g0226933
	Os06g0683400	Os01g0857400		Os03g0168500	Os01g0871200	Os11g0246200
	Os06g0692300	Os01g0858350		Os03g0169600	Os01g0871350	Os11g0257200
	Os06g0695200	Os01g0858350		Os03g0171300	Os01g0871500	Os11g0262600
	Os06g0700700	Os01g0860300		Os03g0171900	Os01g0871600	Os11g0303600
	Os06g0710700	Os01g0860400		Os03g0174900	Os01g0871800	Os11g0438700
	Os06g0726800	Os01g0860500		Os03g0178400	Os01g0871900	Os11g0438700
	Os06g0728902	Os01g0860601		Os03g0178500	Os01g0872600	Os11g0444900
	Os06g0728902	Os01g0860800		Os03g0179400	Os01g0872700	Os11g0444900
	Os07g0105000	Os01g0861700		Os03g0183100	Os01g0872800	Os11g0489250
	Os07g0105700	Os01g0862200		Os03g0183200	Os01g0874900	Os11g0490900
	Os07g0119000	Os01g0862800		Os03g0184550	Os01g0875700	Os11g0528500
	Os07g0120100	Os01g0863300		Os03g0185700	Os01g0876800	Os11g0537400
	Os07g0124750	Os01g0863400		Os03g0186500	Os01g0878300	Os11g0539200
	Os07g0132300	Os01g0864200		Os03g0187400	Os01g0878400	Os11g0547000
	Os07g0140232	Os01g0864500		Os03g0187700	Os01g0879000	Os11g0569500
	Os07g0140232	Os01g0866200		Os03g0188400	Os01g0881300	Os11g0587600
	Os07g0142500	Os01g0866400		Os03g0190300	Os01g0881800	Os11g0592000
	Os07g0142900	Os01g0866500		Os03g0190800	Os01g0881900	Os11g0599200
	Os07g0147500	Os01g0866600		Os03g0191900	Os01g0882800	Os11g0600900
	Os07g0147600	Os01g0867700		Os03g0195800	Os01g0885000	Os11g0601700
	Os07g0149900	Os01g0867900		Os03g0196000	Os01g0885700	Os11g0634200
	Os07g0155200	Os01g0869400		Os03g0202001	Os01g0887700	Os11g0641500
	Os07g0160500	Os01g0869600		Os03g0203451	Os01g0889900	Os11g0660000
	Os07g0162450	Os01g0869800		Os03g0203451	Os01g0891100	Os11g0665600
	Os07g0167300	Os01g0871300		Os03g0207400	Os01g0892400	Os11g0671000
	Os07g0170200	Os01g0871500		Os03g0210500	Os01g0892500	Os11g0684000
	Os07g0170300	Os01g0871600		Os03g0211800	Os01g0892600	Os11g0687100
	Os07g0175500	Os01g0872500		Os03g0212800	Os01g0893400	Os12g0106000
	Os07g0182900	Os01g0872700		Os03g0214000	Os01g0894300	Os12g0111600
	Os07g0190000	Os01g0873100		Os03g0214200	Os01g0895300	Os12g0113500
	Os07g0192000	Os01g0874100		Os03g0215000	Os01g0896500	Os12g0118400
	Os07g0202900	Os01g0874300		Os03g0219300	Os01g0897000	Os12g0152900
	Os07g0203300	Os01g0874700		Os03g0220100	Os01g0897200	Os12g0153200
	Os07g0209100	Os01g0874800		Os03g0221700	Os01g0897700	Os12g0181600
	Os07g0213300	Os01g0874900		Os03g0225700	Os01g0898900	Os12g0189300
	Os07g0224900	Os01g0876300		Os03g0226200	Os01g0899200	Os12g0189700
	Os07g0225300	Os01g0876400		Os03g0226400	Os01g0900800	Os12g0190000
	Os07g0230600	Os01g0878300		Os03g0231600	Os01g0901500	Os12g0198700
	Os07g0243150	Os01g0880200		Os03g0231700	Os01g0901800	Os12g0210500
	Os07g0249800	Os01g0880300		Os03g0233000	Os01g0902700	Os12g0222300
	Os07g0255900	Os01g0880400		Os03g0234900	Os01g0904200	Os12g0236100
	Os07g0265100	Os01g0881400		Os03g0235700	Os01g0904700	Os12g0258700
	Os07g0267300	Os01g0881500		Os03g0235900	Os01g0905200	Os12g0259800
	Os07g0270900	Os01g0882300		Os03g0236200	Os01g0905700	Os12g0282000
	Os07g0289800	Os01g0882500		Os03g0239300	Os01g0905800	Os12g0432600
	Os07g0290200	Os01g0882800		Os03g0241600	Os01g0906000	Os12g0437800
	Os07g0290500	Os01g0883800		Os03g0241900	Os01g0908600	Os12g0448900
	Os07g0408500	Os01g0883900		Os03g0242200	Os01g0910900	Os12g0493900
	Os07g0410700	Os01g0884400		Os03g0243700	Os01g0912850	Os12g0503000
	Os07g0412100	Os01g0884900		Os03g0244200	Os01g0914100	Os12g0507200
	Os07g0413800	Os01g0885000		Os03g0245500	Os01g0915000	Os12g0552500
	Os07g0429700	Os01g0885200		Os03g0246500	Os01g0915501	Os12g0564100
	Os07g0432333	Os01g0885600		Os03g0247200	Os01g0915501	Os12g0568500
	Os07g0435400	Os01g0886000		Os03g0250000	Os01g0915501	Os12g0568500
	Os07g0442800	Os01g0886900		Os03g0255500	Os01g0915900	Os12g0569500
	Os07g0449700	Os01g0888500		Os03g0258200	Os01g0916000	Os12g0571000
	Os07g0450000	Os01g0888800		Os03g0259900	Os01g0916100	Os12g0580600
	Os07g0466000	Os01g0888900		Os03g0265600	Os01g0916400	Os12g0583700
	Os07g0470400	Os01g0888900		Os03g0266300	Os01g0916600	Os12g0596300
	Os07g0471300	Os01g0889000		Os03g0268400	Os01g0917900	Os12g0601800
	Os07g0480900	Os01g0892600		Os03g0268600	Os01g0919900	Os12g0607000
	Os07g0484500	Os01g0892800		Os03g0269000	Os01g0920100	Os12g0611100
	Os07g0490700	Os01g0894500		Os03g0271500	Os01g0920200	Os12g0623600
	Os07g0508500	Os01g0894600		Os03g0272900	Os01g0920500	Os12g0625000
	Os07g0510500	Os01g0894700		Os03g0276900	Os01g0921100	Os12g0626400
	Os07g0510800	Os01g0895100		Os03g0277600	Os01g0921600	Os12g0628100
	Os07g0511500	Os01g0896400		Os03g0279400	Os01g0921800	Os12g0628600
	Os07g0515000	Os01g0897500		Os03g0279700	Os01g0922600	Os12g0632000
	Os07g0517300	Os01g0899500		Os03g0281900	Os01g0922800	Os12g0637700
	Os07g0526600	Os01g0900800		Os03g0283100	Os01g0923000
	Os07g0529600	Os01g0901500		Os03g0283200	Os01g0923900
	Os07g0531200	Os01g0901900		Os03g0284400	Os01g0924200
	Os07g0534200	Os01g0902300		Os03g0285800	Os01g0924400
	Os07g0539300	Os01g0904200		Os03g0289100	Os01g0925200
	Os07g0541900	Os01g0905200		Os03g0291800	Os01g0925300
	Os07g0555400	Os01g0905300		Os03g0292100	Os01g0926400
	Os07g0558300	Os01g0906000		Os03g0293100	Os01g0926700
	Os07g0561300	Os01g0907200		Os03g0293100	Os01g0926800
	Os07g0561800	Os01g0907400		Os03g0293500	Os01g0927600
	Os07g0563000	Os01g0908200		Os03g0294800	Os01g0928800
	Os07g0568700	Os01g0908400		Os03g0295800	Os01g0930200
	Os07g0575700	Os01g0908700		Os03g0297000	Os01g0930500
	Os07g0578333	Os01g0909400		Os03g0297600	Os01g0930800
	Os07g0585900	Os01g0910900		Os03g0299600	Os01g0930900
	Os07g0588800	Os01g0911000		Os03g0300400	Os01g0931000
	Os07g0593266	Os01g0911100		Os03g0301800	Os01g0931100
	Os07g0593266	Os01g0911200		Os03g0302800	Os01g0931600
	Os07g0595700	Os01g0911300		Os03g0305100	Os01g0932600
	Os07g0597200	Os01g0912700		Os03g0306800	Os01g0933200
	Os07g0601000	Os01g0913000		Os03g0306900	Os01g0933500
	Os07g0603900	Os01g0914300		Os03g0308800	Os01g0933900
	Os07g0613300	Os01g0915000		Os03g0310600	Os01g0934200
	Os07g0614850	Os01g0915800		Os03g0311600	Os01g0934600
	Os07g0615000	Os01g0916100		Os03g0314800	Os01g0934700
	Os07g0619500	Os01g0916600		Os03g0315400	Os01g0934800
	Os07g0619600	Os01g0917200		Os03g0317000	Os01g0934900
	Os07g0620800	Os01g0918500		Os03g0319400	Os01g0935200
	Os07g0621100	Os01g0919400		Os03g0332400	Os01g0935800
	Os07g0626500	Os01g0919500		Os03g0333000	Os01g0935900
	Os07g0628600	Os01g0919600		Os03g0334200	Os01g0936100
	Os07g0631200	Os01g0919700		Os03g0335300	Os01g0936800
	Os07g0631700	Os01g0919800		Os03g0337500	Os01g0937050
	Os07g0634200	Os01g0920000		Os03g0338000	Os01g0938000
	Os07g0635500	Os01g0920100		Os03g0339900	Os01g0938600
	Os07g0636000	Os01g0920200		Os03g0341000	Os01g0938900
	Os07g0640000	Os01g0920300		Os03g0342900	Os01g0939600
	Os07g0642200	Os01g0921400		Os03g0345100	Os01g0940000
	Os07g0647900	Os01g0922600		Os03g0347500	Os01g0940700
	Os07g0656600	Os01g0922700		Os03g0348900	Os01g0940800
	Os07g0659500	Os01g0923000		Os03g0356700	Os01g0941200
	Os07g0664600	Os01g0924100		Os03g0359000	Os01g0941800
	Os07g0665900	Os01g0924100		Os03g0359600	Os01g0941900
	Os07g0674500	Os01g0924300		Os03g0360600	Os01g0942300
	Os07g0674800	Os01g0925100		Os03g0364700	Os01g0945200
	Os07g0677100	Os01g0925300		Os03g0365800	Os01g0945600
	Os07g0677200	Os01g0925400		Os03g0366000	Os01g0946500
	Os07g0679200	Os01g0925766		Os03g0368300	Os01g0946600
	Os07g0686600	Os01g0925766		Os03g0368900	Os01g0946700
	Os08g0101100	Os01g0926200		Os03g0369000	Os01g0947000
	Os08g0111200	Os01g0926400		Os03g0370000	Os01g0947700
	Os08g0116800	Os01g0927300		Os03g0370600	Os01g0948600
	Os08g0119800	Os01g0927600		Os03g0374600	Os01g0949500
	Os08g0122400	Os01g0928800		Os03g0386000	Os01g0949800
	Os08g0129600	Os01g0929200		Os03g0386500	Os01g0949900
	Os08g0130100	Os01g0930100		Os03g0387900	Os01g0950000
	Os08g0138100	Os01g0930100		Os03g0388600	Os01g0951500
	Os08g0138200	Os01g0930200		Os03g0388900	Os01g0952300
	Os08g0139700	Os01g0930400		Os03g0391700	Os01g0952500
	Os08g0140500	Os01g0930800		Os03g0392300	Os01g0952800
	Os08g0148267	Os01g0931200		Os03g0393700	Os01g0953100
	Os08g0148267	Os01g0931300		Os03g0397700	Os01g0953600
	Os08g0150600	Os01g0933500		Os03g0400700	Os01g0954400
	Os08g0151900	Os01g0934000		Os03g0407000	Os01g0956075
	Os08g0156100	Os01g0934100		Os03g0407900	Os01g0956200
	Os08g0163100	Os01g0934200		Os03g0411300	Os01g0956500
	Os08g0167800	Os01g0934400		Os03g0413400	Os01g0957200
	Os08g0171700	Os01g0934400		Os03g0416200	Os01g0957600
	Os08g0174900	Os01g0935700		Os03g0419100	Os01g0958200
	Os08g0178400	Os01g0936100		Os03g0421800	Os01g0958500
	Os08g0189200	Os01g0936800		Os03g0427000	Os01g0958900
	Os08g0192900	Os01g0938100		Os03g0428700	Os01g0961000
	Os08g0199525	Os01g0939400		Os03g0429800	Os01g0962700
	Os08g0199525	Os01g0939700		Os03g0432100	Os01g0963600
	Os08g0200600	Os01g0940000		Os03g0437600	Os01g0965400
	Os08g0203400	Os01g0940100		Os03g0439800	Os01g0965600
	Os08g0216900	Os01g0940600		Os03g0442900	Os01g0965900
	Os08g0231400	Os01g0940700		Os03g0448700	Os01g0966100
	Os08g0232700	Os01g0944100		Os03g0564200	Os01g0966400
	Os08g0244500	Os01g0945300		Os03g0564600	Os01g0966500
	Os08g0248800	Os01g0946200		Os03g0567600	Os01g0968300
	Os08g0270400	Os01g0946500		Os03g0582000	Os01g0970600
	Os08g0297800	Os01g0948400		Os03g0584300	Os01g0971000
	Os08g0320000	Os01g0948500		Os03g0584400	Os01g0971100
	Os08g0331000	Os01g0949300		Os03g0586500	Os01g0972200
	Os08g0346900	Os01g0949500		Os03g0599000	Os01g0974200
	Os08g0347000	Os01g0950300		Os03g0603600	Os01g0974400
	Os08g0351300	Os01g0952000		Os03g0607200	Os01g0975300
	Os08g0353700	Os01g0952500		Os03g0609500	Os01g0975900
	Os08g0364900	Os01g0952800		Os03g0610700	Os01g0976000
	Os08g0365900	Os01g0953600		Os03g0610700	Os01g0976300
	Os08g0369000	Os01g0954000		Os03g0617900	Os01g0976700
	Os08g0369800	Os01g0955100		Os03g0618300	Os02g0101500
	Os08g0378000	Os01g0956200		Os03g0622600	Os02g0102200
	Os08g0389700	Os01g0956400		Os03g0633500	Os02g0102300
	Os08g0395700	Os01g0957000		Os03g0633800	Os02g0102700
	Os08g0415600	Os01g0958100		Os03g0643300	Os02g0102900
	Os08g0420600	Os01g0959100		Os03g0649000	Os02g0103800
	Os08g0421800	Os01g0959200		Os03g0654400	Os02g0106100
	Os08g0434100	Os01g0959900		Os03g0655400	Os02g0107700
	Os08g0455700	Os01g0960300		Os03g0656500	Os02g0108800
	Os08g0472800	Os01g0960800		Os03g0656800	Os02g0111600
	Os08g0482600	Os01g0962400		Os03g0659300	Os02g0111800
	Os08g0484100	Os01g0962600		Os03g0661300	Os02g0112000
	Os08g0484200	Os01g0962700		Os03g0664700	Os02g0112100
	Os08g0484400	Os01g0963600		Os03g0664700	Os02g0112600
	Os08g0491100	Os01g0964000		Os03g0666700	Os02g0114100
	Os08g0491100	Os01g0965400		Os03g0667500	Os02g0114200
	Os08g0492500	Os01g0965500		Os03g0670000	Os02g0114400
	Os08g0493900	Os01g0965900		Os03g0670700	Os02g0115600
	Os08g0499000	Os01g0966100		Os03g0681300	Os02g0115700
	Os08g0500900	Os01g0966200		Os03g0684700	Os02g0116000
	Os08g0503000	Os01g0966500		Os03g0685300	Os02g0116700
	Os08g0510900	Os01g0967600		Os03g0686300	Os02g0117100
	Os08g0520850	Os01g0967800		Os03g0688300	Os02g0117400
	Os08g0520850	Os01g0967900		Os03g0691800	Os02g0118600
	Os08g0531000	Os01g0969000		Os03g0696300	Os02g0120100
	Os08g0537200	Os01g0969100		Os03g0699600	Os02g0120200
	Os08g0544400	Os01g0970400		Os03g0699700	Os02g0121200
	Os08g0544400	Os01g0970700		Os03g0700700	Os02g0121300
	Os08g0545500	Os01g0971000		Os03g0701200	Os02g0121700
	Os08g0559600	Os01g0971100		Os03g0703200	Os02g0122000
	Os08g0559700	Os01g0971600		Os03g0710600	Os02g0122500
	Os08g0562800	Os01g0971700		Os03g0710700	Os02g0122600
	Os09g0110200	Os01g0971800		Os03g0711100	Os02g0122800
	Os09g0110300	Os01g0972000		Os03g0717700	Os02g0124600
	Os09g0124200	Os01g0972900		Os03g0718800	Os02g0124800
	Os09g0132900	Os01g0973400		Os03g0719800	Os02g0125000
	Os09g0241100	Os01g0974200		Os03g0721300	Os02g0125500
	Os09g0246200	Os01g0974300		Os03g0723700	Os02g0126400
	Os09g0264400	Os01g0975000		Os03g0724500	Os02g0127900
	Os09g0275400	Os01g0975300		Os03g0724600	Os02g0129700
	Os09g0277800	Os01g0975900		Os03g0724700	Os02g0129800
	Os09g0293900	Os01g0976000		Os03g0726400	Os02g0131100
	Os09g0296400	Os01g0976300		Os03g0726500	Os02g0131400
	Os09g0298200	Os01g0976600		Os03g0729100	Os02g0131800
	Os09g0306500	Os01g0977800		Os03g0734000	Os02g0135100
	Os09g0314333	Os01g0978100		Os03g0734100	Os02g0135500
	Os09g0320400	Os02g0100200		Os03g0734200	Os02g0135600
	Os09g0325700	Os02g0100300		Os03g0734300	Os02g0136050
	Os09g0334500	Os02g0101400		Os03g0736300	Os02g0136050
	Os09g0341500	Os02g0102200		Os03g0736900	Os02g0136900
	Os09g0341600	Os02g0102300		Os03g0737300	Os02g0137100
	Os09g0344500	Os02g0102400		Os03g0743900	Os02g0137700
	Os09g0344900	Os02g0102700		Os03g0744650	Os02g0139000
	Os09g0356000	Os02g0102900		Os03g0747900	Os02g0141300
	Os09g0359800	Os02g0103800		Os03g0748500	Os02g0142800
	Os09g0361200	Os02g0103900		Os03g0748700	Os02g0143200
	Os09g0364000	Os02g0104500		Os03g0748900	Os02g0143300
	Os09g0364500	Os02g0104700		Os03g0749300	Os02g0146500
	Os09g0366800	Os02g0104800		Os03g0752100	Os02g0146600
	Os09g0381600	Os02g0105500		Os03g0752300	Os02g0148000
	Os09g0383300	Os02g0106100		Os03g0759700	Os02g0148100
	Os09g0385700	Os02g0110200		Os03g0760500	Os02g0150700
	Os09g0400600	Os02g0111600		Os03g0760800	Os02g0151300
	Os09g0401900	Os02g0114200		Os03g0761500	Os02g0153000
	Os09g0403300	Os02g0114400		Os03g0762300	Os02g0153100
	Os09g0414900	Os02g0115600		Os03g0762400	Os02g0153200
	Os09g0425500	Os02g0115700		Os03g0762500	Os02g0153500
	Os09g0427125	Os02g0115900		Os03g0764100	Os02g0153700
	Os09g0427125	Os02g0116000		Os03g0764600	Os02g0157600
	Os09g0441900	Os02g0117400		Os03g0764900	Os02g0157700
	Os09g0442700	Os02g0117600		Os03g0765900	Os02g0158400
	Os09g0454600	Os02g0118000		Os03g0766600	Os02g0158800
	Os09g0456800	Os02g0118200		Os03g0766800	Os02g0159200
	Os09g0460400	Os02g0119200		Os03g0767500	Os02g0159850
	Os09g0460500	Os02g0119600		Os03g0769700	Os02g0159850
	Os09g0460700	Os02g0120000		Os03g0773600	Os02g0160000
	Os09g0468300	Os02g0120600		Os03g0775200	Os02g0162000
	Os09g0471900	Os02g0121300		Os03g0775700	Os02g0162100
	Os09g0472700	Os02g0122300		Os03g0776000	Os02g0162500
	Os09g0472900	Os02g0122500		Os03g0776900	Os02g0163000
	Os09g0482800	Os02g0122600		Os03g0777100	Os02g0164800
	Os09g0497700	Os02g0122800		Os03g0780600	Os02g0164900
	Os09g0498600	Os02g0123600		Os03g0784700	Os02g0168400
	Os09g0499300	Os02g0124800		Os03g0786100	Os02g0170100
	Os09g0517000	Os02g0125300		Os03g0786400	Os02g0173100
	Os09g0517600	Os02g0126400		Os03g0787100	Os02g0173200
	Os09g0522000	Os02g0126600		Os03g0787300	Os02g0173900
	Os09g0522100	Os02g0127700		Os03g0789800	Os02g0174800
	Os09g0528700	Os02g0127900		Os03g0791432	Os02g0175100
	Os09g0530200	Os02g0128600		Os03g0793900	Os02g0175600
	Os09g0532400	Os02g0129300		Os03g0794200	Os02g0176000
	Os09g0540600	Os02g0129700		Os03g0795100	Os02g0176000
	Os09g0541000	Os02g0129800		Os03g0796000	Os02g0176100
	Os09g0542000	Os02g0129900		Os03g0796800	Os02g0176400
	Os09g0542800	Os02g0130000		Os03g0796900	Os02g0176900
	Os09g0551300	Os02g0131200		Os03g0799600	Os02g0177500
	Os09g0555500	Os02g0132500		Os03g0804500	Os02g0177600
	Os09g0556700	Os02g0133000		Os03g0806700	Os02g0177900
	Os09g0570800	Os02g0133100		Os03g0806800	Os02g0178700
	Os09g0571200	Os02g0133800		Os03g0807500	Os02g0178800
	Os10g0100700	Os02g0134200		Os03g0808900	Os02g0179200
	Os10g0104900	Os02g0134300		Os03g0809000	Os02g0180000
	Os10g0113100	Os02g0134500		Os03g0810300	Os02g0180500
	Os10g0113100	Os02g0135900		Os03g0812400	Os02g0181300
	Os10g0117000	Os02g0137200		Os03g0815800	Os02g0182100
	Os10g0117800	Os02g0139100		Os03g0817500	Os02g0182300
	Os10g0118000	Os02g0140400		Os03g0819600	Os02g0182600
	Os10g0118200	Os02g0141100		Os03g0820400	Os02g0182850
	Os10g0126000	Os02g0141300		Os03g0820500	Os02g0182900
	Os10g0127900	Os02g0142800		Os03g0821300	Os02g0183801
	Os10g0141900	Os02g0143100		Os03g0821800	Os02g0183801
	Os10g0147200	Os02g0145000		Os03g0823400	Os02g0184200
	Os10g0148400	Os02g0146500		Os03g0823500	Os02g0184700
	Os10g0162600	Os02g0146600		Os03g0823700	Os02g0184900
	Os10g0169200	Os02g0147800		Os03g0827500	Os02g0185200
	Os10g0205700	Os02g0148000		Os03g0828500	Os02g0185300
	Os10g0208500	Os02g0150900		Os03g0829000	Os02g0186500
	Os10g0320100	Os02g0152900		Os03g0829200	Os02g0187100
	Os10g0337500	Os02g0153900		Os03g0830200	Os02g0187300
	Os10g0337600	Os02g0154000		Os03g0832600	Os02g0187500
	Os10g0337700	Os02g0156600		Os03g0833600	Os02g0187800
	Os10g0345100	Os02g0158000		Os03g0833900	Os02g0189000
	Os10g0347000	Os02g0158300		Os03g0836000	Os02g0189100
	Os10g0352000	Os02g0158800		Os03g0836300	Os02g0189200
	Os10g0361000	Os02g0159200		Os03g0837100	Os02g0190500
	Os10g0373400	Os02g0159400		Os03g0838900	Os02g0190600
	Os10g0392400	Os02g0159850		Os03g0843300	Os02g0191300
	Os10g0394200	Os02g0159850		Os03g0843500	Os02g0191700
	Os10g0402200	Os02g0160200		Os03g0850400	Os02g0191800
	Os10g0406400	Os02g0161000		Os03g0850800	Os02g0192500
	Os10g0422200	Os02g0161100		Os03g0851200	Os02g0193000
	Os10g0425400	Os02g0162000		Os03g0851900	Os02g0193732
	Os10g0438500	Os02g0164800		Os03g0852000	Os02g0193900
	Os10g0444700	Os02g0165100		Os03g0853800	Os02g0194100
	Os10g0450900	Os02g0168100		Os03g0856500	Os02g0194200
	Os10g0453900	Os02g0168500		Os03g0856700	Os02g0195300
	Os10g0454200	Os02g0168600		Os03g0857500	Os02g0196000
	Os10g0456100	Os02g0168700		Os03g0857900	Os02g0196600
	Os10g0462900	Os02g0168800		Os03g0858800	Os02g0196700
	Os10g0470700	Os02g0168900		Os03g0861100	Os02g0197200
	Os10g0479700	Os02g0169000		Os04g0101400	Os02g0197300
	Os10g0480900	Os02g0169900		Os04g0103300	Os02g0197600
	Os10g0484900	Os02g0170000		Os04g0103500	Os02g0198700
	Os10g0489900	Os02g0170100		Os04g0105100	Os02g0199500
	Os10g0491000	Os02g0170500		Os04g0105500	Os02g0200300
	Os10g0495100	Os02g0171100		Os04g0106000	Os02g0201300
	Os10g0495600	Os02g0173100		Os04g0106400	Os02g0201500
	Os10g0498900	Os02g0173200		Os04g0118100	Os02g0201500
	Os10g0502300	Os02g0175000		Os04g0119300	Os02g0202200
	Os10g0503300	Os02g0175500		Os04g0119300	Os02g0202500
	Os10g0505900	Os02g0176000		Os04g0125700	Os02g0203300
	Os10g0508500	Os02g0176000		Os04g0127200	Os02g0204400
	Os10g0514450	Os02g0176100		Os04g0127200	Os02g0204700
	Os10g0514450	Os02g0176400		Os04g0131900	Os02g0205500
	Os10g0514901	Os02g0178000		Os04g0142400	Os02g0206100
	Os10g0521100	Os02g0180100		Os04g0149400	Os02g0206700
	Os10g0524300	Os02g0180700		Os04g0162500	Os02g0208100
	Os10g0525500	Os02g0181300		Os04g0165700	Os02g0208300
	Os10g0528900	Os02g0182500		Os04g0174800	Os02g0208500
	Os10g0530500	Os02g0182700		Os04g0178400	Os02g0208700
	Os10g0532300	Os02g0182900		Os04g0182800	Os02g0209300
	Os10g0532800	Os02g0184000		Os04g0186400	Os02g0211200
	Os10g0533000	Os02g0185300		Os04g0188433	Os02g0212400
	Os10g0536500	Os02g0186400		Os04g0191400	Os02g0215200
	Os10g0542900	Os02g0187300		Os04g0191500	Os02g0215900
	Os10g0552400	Os02g0187600		Os04g0195000	Os02g0216000
	Os10g0563550	Os02g0187800		Os04g0196300	Os02g0218800
	Os10g0563550	Os02g0188000		Os04g0206700	Os02g0219200
	Os10g0563800	Os02g0189000		Os04g0225001	Os02g0219900
	Os10g0566400	Os02g0189100		Os04g0225001	Os02g0222100
	Os10g0569100	Os02g0189400		Os04g0227500	Os02g0223300
	Os10g0575600	Os02g0191300		Os04g0228400	Os02g0224100
	Os10g0577400	Os02g0192500		Os04g0229100	Os02g0224800
	Os10g0577500	Os02g0192700		Os04g0243700	Os02g0226200
	Os11g0104350	Os02g0194700		Os04g0269600	Os02g0227000
	Os11g0104350	Os02g0196000		Os04g0280500	Os02g0227100
	Os11g0104933	Os02g0197500		Os04g0291100	Os02g0228300
	Os11g0104933	Os02g0197900		Os04g0306400	Os02g0230100
	Os11g0111000	Os02g0200000		Os04g0308100	Os02g0231000
	Os11g0113700	Os02g0201000		Os04g0320700	Os02g0232000
	Os11g0116900	Os02g0201300		Os04g0337300	Os02g0232400
	Os11g0117400	Os02g0201500		Os04g0337500	Os02g0232500
	Os11g0120200	Os02g0201500		Os04g0340300	Os02g0234450
	Os11g0123600	Os02g0202200		Os04g0346000	Os02g0235600
	Os11g0124500	Os02g0202500		Os04g0346800	Os02g0236600
	Os11g0126450	Os02g0202800		Os04g0348400	Os02g0237100
	Os11g0126450	Os02g0203000		Os04g0350100	Os02g0240100
	Os11g0128400	Os02g0203700		Os04g0352400	Os02g0241100
	Os11g0128700	Os02g0204400		Os04g0356600	Os02g0241600
	Os11g0129000	Os02g0205500		Os04g0359100	Os02g0242900
	Os11g0129000	Os02g0206100		Os04g0365100	Os02g0247800
	Os11g0129700	Os02g0206400		Os04g0367400	Os02g0249101
	Os11g0129800	Os02g0207400		Os04g0368000	Os02g0250100
	Os11g0130300	Os02g0208500		Os04g0368800	Os02g0250400
	Os11g0137100	Os02g0209300		Os04g0372700	Os02g0252600
	Os11g0138400	Os02g0209400		Os04g0379600	Os02g0253700
	Os11g0149300	Os02g0212500		Os04g0380300	Os02g0254600
	Os11g0149400	Os02g0215200		Os04g0381600	Os02g0254700
	Os11g0151700	Os02g0216300		Os04g0385900	Os02g0255500
	Os11g0168000	Os02g0217600		Os04g0398000	Os02g0255700
	Os11g0169800	Os02g0219900		Os04g0400800	Os02g0257400
	Os11g0176200	Os02g0220400		Os04g0401000	Os02g0257400
	Os11g0181800	Os02g0220600		Os04g0401700	Os02g0258250
	Os11g0184900	Os02g0221500		Os04g0403200	Os02g0258250
	Os11g0210201	Os02g0221800		Os04g0405800	Os02g0258300
	Os11g0214900	Os02g0222100		Os04g0405900	Os02g0258800
	Os11g0241700	Os02g0223700		Os04g0411800	Os02g0258900
	Os11g0242800	Os02g0224800		Os04g0413500	Os02g0259900
	Os11g0247000	Os02g0225200		Os04g0413900	Os02g0260200
	Os11g0247500	Os02g0225300		Os04g0414500	Os02g0260700
	Os11g0256400	Os02g0226000		Os04g0414700	Os02g0262800
	Os11g0264500	Os02g0226350		Os04g0415000	Os02g0264300
	Os11g0272800	Os02g0226350		Os04g0421900	Os02g0265200
	Os11g0275000	Os02g0227100		Os04g0423600	Os02g0269600
	Os11g0298400	Os02g0228300		Os04g0429100	Os02g0270200
	Os11g0300501	Os02g0229400		Os04g0434800	Os02g0271000
	Os11g0300501	Os02g0230000		Os04g0435500	Os02g0271600
	Os11g0311300	Os02g0230100		Os04g0435700	Os02g0272300
	Os11g0427800	Os02g0230300		Os04g0436000	Os02g0273100
	Os11g0450400	Os02g0232000		Os04g0441800	Os02g0273700
	Os11g0453900	Os02g0232900		Os04g0441900	Os02g0274000
	Os11g0454000	Os02g0234500		Os04g0443700	Os02g0276200
	Os11g0483000	Os02g0235900		Os04g0445000	Os02g0276400
	Os11g0484300	Os02g0240100		Os04g0445100	Os02g0278700
	Os11g0490100	Os02g0241100		Os04g0445200	Os02g0279600
	Os11g0498600	Os02g0244600		Os04g0445300	Os02g0279900
	Os11g0508600	Os02g0245100		Os04g0447700	Os02g0279900
	Os11g0514800	Os02g0246300		Os04g0450900	Os02g0280200
	Os11g0525700	Os02g0247100		Os04g0451700	Os02g0280300
	Os11g0552000	Os02g0250400		Os04g0452700	Os02g0281000
	Os11g0568300	Os02g0251800		Os04g0453200	Os02g0282301
	Os11g0579800	Os02g0251900		Os04g0453400	Os02g0282500
	Os11g0580000	Os02g0254600		Os04g0454200	Os02g0283800
	Os11g0614500	Os02g0255700		Os04g0457500	Os02g0284600
	Os11g0615800	Os02g0257400		Os04g0460300	Os02g0285300
	Os11g0626700	Os02g0257400		Os04g0461600	Os02g0285700
	Os11g0629600	Os02g0258800		Os04g0464100	Os02g0287000
	Os11g0635500	Os02g0258900		Os04g0464966	Os02g0290900
	Os11g0644500	Os02g0259600		Os04g0467700	Os02g0291000
	Os11g0655900	Os02g0260400		Os04g0468600	Os02g0291400
	Os11g0687100	Os02g0260700		Os04g0472200	Os02g0293500
	Os11g0687200	Os02g0261100		Os04g0474800	Os02g0301100
	Os12g0105200	Os02g0266000		Os04g0476000	Os02g0302200
	Os12g0105975	Os02g0267000		Os04g0476100	Os02g0302700
	Os12g0105975	Os02g0269200		Os04g0476800	Os02g0303100
	Os12g0107700	Os02g0270800		Os04g0479200	Os02g0306401
	Os12g0111900	Os02g0273100		Os04g0480900	Os02g0306701
	Os12g0113500	Os02g0273700		Os04g0486950	Os02g0306701
	Os12g0116600	Os02g0274900		Os04g0491500	Os02g0313700
	Os12g0118900	Os02g0276500		Os04g0491700	Os02g0314600
	Os12g0121000	Os02g0277600		Os04g0493100	Os02g0318100
	Os12g0127100	Os02g0280500		Os04g0494800	Os02g0319100
	Os12g0127800	Os02g0280700		Os04g0495400	Os02g0321900
	Os12g0129650	Os02g0285300		Os04g0495800	Os02g0324400
	Os12g0131300	Os02g0286200		Os04g0497000	Os02g0325600
	Os12g0131300	Os02g0288000		Os04g0497200	Os02g0326200
	Os12g0138050	Os02g0293500		Os04g0497300	Os02g0327000
	Os12g0145400	Os02g0300700		Os04g0502800	Os02g0329800
	Os12g0153200	Os02g0302200		Os04g0506800	Os02g0332700
	Os12g0154400	Os02g0303500		Os04g0507800	Os02g0439200
	Os12g0158700	Os02g0307800		Os04g0507900	Os02g0448400
	Os12g0163200	Os02g0308800		Os04g0512500	Os02g0450000
	Os12g0163700	Os02g0314400		Os04g0513400	Os02g0455400
	Os12g0166500	Os02g0314400		Os04g0523600	Os02g0456800
	Os12g0167700	Os02g0314600		Os04g0524600	Os02g0460200
	Os12g0169600	Os02g0315400		Os04g0525200	Os02g0465600
	Os12g0170100	Os02g0316200		Os04g0525200	Os02g0465900
	Os12g0170700	Os02g0319300		Os04g0527000	Os02g0466400
	Os12g0175400	Os02g0321800		Os04g0528800	Os02g0467000
	Os12g0189300	Os02g0321900		Os04g0529100	Os02g0467600
	Os12g0198700	Os02g0324700		Os04g0530500	Os02g0477100
	Os12g0207200	Os02g0325600		Os04g0532800	Os02g0484900
	Os12g0209300	Os02g0326000		Os04g0533500	Os02g0503400
	Os12g0242100	Os02g0326500		Os04g0537100	Os02g0503500
	Os12g0242500	Os02g0326700		Os04g0537800	Os02g0503900
	Os12g0242800	Os02g0327000		Os04g0538300	Os02g0504700
	Os12g0242900	Os02g0327500		Os04g0538400	Os02g0506500
	Os12g0273700	Os02g0328300		Os04g0540900	Os02g0506600
	Os12g0274700	Os02g0328600		Os04g0542900	Os02g0507400
	Os12g0283400	Os02g0332200		Os04g0543500	Os02g0508100
	Os12g0289600	Os02g0332700		Os04g0543900	Os02g0510200
	Os12g0424700	Os02g0436400		Os04g0546300	Os02g0511901
	Os12g0428000	Os02g0437200		Os04g0547900	Os02g0511901
	Os12g0428700	Os02g0437800		Os04g0550200	Os02g0512000
	Os12g0431100	Os02g0438200		Os04g0552200	Os02g0514500
	Os12g0431700	Os02g0448600		Os04g0554200	Os02g0514500
	Os12g0433350	Os02g0456800		Os04g0555000	Os02g0516600
	Os12g0433350	Os02g0462900		Os04g0555500	Os02g0518100
	Os12g0434400	Os02g0465900		Os04g0559200	Os02g0519700
	Os12g0437800	Os02g0467200		Os04g0561500	Os02g0522300
	Os12g0441600	Os02g0469600		Os04g0561600	Os02g0523500
	Os12g0443000	Os02g0471500		Os04g0563000	Os02g0525100
	Os12g0446500	Os02g0475300		Os04g0565200	Os02g0525501
	Os12g0471100	Os02g0475400		Os04g0567200	Os02g0525600
	Os12g0479400	Os02g0478700		Os04g0568700	Os02g0526000
	Os12g0481100	Os02g0481000		Os04g0569300	Os02g0526400
	Os12g0498900	Os02g0481700		Os04g0571300	Os02g0527200
	Os12g0503000	Os02g0485000		Os04g0571700	Os02g0527900
	Os12g0506800	Os02g0488600		Os04g0571700	Os02g0528200
	Os12g0510750	Os02g0489400		Os04g0571800	Os02g0529800
	Os12g0520200	Os02g0491400		Os04g0573900	Os02g0530100
	Os12g0532500	Os02g0494600		Os04g0577500	Os02g0530300
	Os12g0541600	Os02g0496900		Os04g0578000	Os02g0531600
	Os12g0547500	Os02g0498100		Os04g0579700	Os02g0532300
	Os12g0555200	Os02g0503100		Os04g0581800	Os02g0533800
	Os12g0560700	Os02g0503900		Os04g0583200	Os02g0534400
	Os12g0569200	Os02g0504000		Os04g0583500	Os02g0535000
	Os12g0569500	Os02g0504900		Os04g0586000	Os02g0535400
	Os12g0581800	Os02g0508100		Os04g0586100	Os02g0535901
	Os12g0588900	Os02g0508500		Os04g0591100	Os02g0538000
	Os12g0592900	Os02g0510300		Os04g0592400	Os02g0538700
	Os12g0603800	Os02g0510600		Os04g0594100	Os02g0539100
	Os12g0605500	Os02g0511600		Os04g0598000	Os02g0539600
	Os12g0606900	Os02g0513000		Os04g0599100	Os02g0540700
	Os12g0609800	Os02g0514500		Os04g0600300	Os02g0541300
	Os12g0611200	Os02g0514500		Os04g0603400	Os02g0541500
	Os12g0613500	Os02g0515100		Os04g0604300	Os02g0542500
	Os12g0615300	Os02g0517300		Os04g0604900	Os02g0543000
	Os12g0621700	Os02g0518000		Os04g0605300	Os02g0548700
	Os12g0625200	Os02g0520750		Os04g0606200	Os02g0550800
	Os12g0626200	Os02g0521300		Os04g0606400	Os02g0551700
	Os12g0641300	Os02g0521700		Os04g0606500	Os02g0553200
		Os02g0522700		Os04g0610500	Os02g0554900
		Os02g0523800		Os04g0611400	Os02g0555000
		Os02g0525100		Os04g0613700	Os02g0555300
		Os02g0526400		Os04g0613800	Os02g0555700
		Os02g0527200		Os04g0613900	Os02g0557100
		Os02g0527300		Os04g0616300	Os02g0557200
		Os02g0527600		Os04g0616700	Os02g0557600
		Os02g0529600		Os04g0618700	Os02g0557800
		Os02g0529700		Os04g0623400	Os02g0562400
		Os02g0529900		Os04g0623500	Os02g0562600
		Os02g0530100		Os04g0623800	Os02g0564400
		Os02g0530300		Os04g0627300	Os02g0564700
		Os02g0531200		Os04g0627400	Os02g0565200
		Os02g0532500		Os04g0629400	Os02g0565350
		Os02g0532900		Os04g0629500	Os02g0566800
		Os02g0533200		Os04g0631600	Os02g0569400
		Os02g0533300		Os04g0634500	Os02g0570400
		Os02g0533700		Os04g0634800	Os02g0570700
		Os02g0533800		Os04g0635100	Os02g0571100
		Os02g0533900		Os04g0637000	Os02g0571900
		Os02g0534250		Os04g0641400	Os02g0572600
		Os02g0534800		Os04g0644900	Os02g0573500
		Os02g0536500		Os04g0645500	Os02g0574000
		Os02g0537500		Os04g0648900	Os02g0575500
		Os02g0537700		Os04g0649100	Os02g0575700
		Os02g0538000		Os04g0649500	Os02g0575900
		Os02g0538700		Os04g0649900	Os02g0578100
		Os02g0541300		Os04g0650700	Os02g0578366
		Os02g0541700		Os04g0650900	Os02g0579000
		Os02g0542400		Os04g0652700	Os02g0579800
		Os02g0548700		Os04g0654400	Os02g0580300
		Os02g0549700		Os04g0654600	Os02g0581100
		Os02g0550100		Os04g0655300	Os02g0581200
		Os02g0550400		Os04g0655400	Os02g0581500
		Os02g0552000		Os04g0659000	Os02g0582100
		Os02g0553600		Os04g0659100	Os02g0582600
		Os02g0554100		Os04g0659200	Os02g0582800
		Os02g0555900		Os04g0659900	Os02g0582900
		Os02g0556100		Os04g0663700	Os02g0583700
		Os02g0556900		Os04g0664900	Os02g0583900
		Os02g0557600		Os04g0665600	Os02g0584200
		Os02g0558300		Os04g0665800	Os02g0584700
		Os02g0561900		Os04g0666800	Os02g0585100
		Os02g0562600		Os04g0667600	Os02g0585700
		Os02g0563800		Os04g0667700	Os02g0586000
		Os02g0564100		Os04g0668700	Os02g0586900
		Os02g0564200		Os04g0669800	Os02g0587800
		Os02g0564500		Os04g0671200	Os02g0588500
		Os02g0565400		Os04g0671300	Os02g0588700
		Os02g0566300		Os04g0673300	Os02g0589400
		Os02g0566400		Os04g0674400	Os02g0590400
		Os02g0566700		Os04g0677700	Os02g0590800
		Os02g0567100		Os04g0677700	Os02g0592200
		Os02g0567200		Os04g0678300	Os02g0594100
		Os02g0570400		Os04g0679400	Os02g0594900
		Os02g0572400		Os04g0682100	Os02g0595300
		Os02g0573400		Os04g0683700	Os02g0595400
		Os02g0575000		Os04g0684300	Os02g0595900
		Os02g0575700		Os04g0684900	Os02g0596000
		Os02g0576700		Os04g0686500	Os02g0597000
		Os02g0577100		Os04g0686650	Os02g0600200
		Os02g0578400		Os04g0686800	Os02g0601100
		Os02g0578800		Os04g0687900	Os02g0602300
		Os02g0579000		Os04g0688000	Os02g0602900
		Os02g0579800		Os04g0688100	Os02g0603700
		Os02g0580900		Os04g0688200	Os02g0603800
		Os02g0581100		Os04g0688300	Os02g0606600
		Os02g0581300		Os04g0692300	Os02g0609200
		Os02g0582800		Os04g0692800	Os02g0609400
		Os02g0583000		Os05g0101400	Os02g0610500
		Os02g0584800		Os05g0102000	Os02g0610800
		Os02g0585100		Os05g0105600	Os02g0611200
		Os02g0588500		Os05g0108100	Os02g0611800
		Os02g0588600		Os05g0110100	Os02g0612200
		Os02g0588700		Os05g0112800	Os02g0612700
		Os02g0589000		Os05g0114000	Os02g0613000
		Os02g0589400		Os05g0117500	Os02g0613200
		Os02g0589700		Os05g0119000	Os02g0614600
		Os02g0590000		Os05g0119300	Os02g0615500
		Os02g0591000		Os05g0119700	Os02g0615800
		Os02g0591700		Os05g0123100	Os02g0616100
		Os02g0591800		Os05g0123200	Os02g0617300
		Os02g0591900		Os05g0126100	Os02g0618100
		Os02g0592400		Os05g0127500	Os02g0619600
		Os02g0592500		Os05g0130600	Os02g0620500
		Os02g0593500		Os05g0131900	Os02g0620600
		Os02g0593600		Os05g0132400	Os02g0621500
		Os02g0593700		Os05g0134800	Os02g0622300
		Os02g0594900		Os05g0135000	Os02g0623300
		Os02g0595700		Os05g0135400	Os02g0623600
		Os02g0595800		Os05g0138300	Os02g0624300
		Os02g0596000		Os05g0140100	Os02g0625300
		Os02g0600100		Os05g0142000	Os02g0625500
		Os02g0601000		Os05g0142100	Os02g0625900
		Os02g0601300		Os05g0142200	Os02g0626100
		Os02g0601700		Os05g0142400	Os02g0626400
		Os02g0601800		Os05g0148700	Os02g0626600
		Os02g0602100		Os05g0150400	Os02g0627100
		Os02g0602800		Os05g0156500	Os02g0627800
		Os02g0603600		Os05g0158600	Os02g0628200
		Os02g0603800		Os05g0159200	Os02g0628800
		Os02g0605900		Os05g0159300	Os02g0629200
		Os02g0606000		Os05g0163300	Os02g0629400
		Os02g0606800		Os05g0164100	Os02g0629800
		Os02g0608700		Os05g0165500	Os02g0630000
		Os02g0608900		Os05g0165900	Os02g0634700
		Os02g0611200		Os05g0166300	Os02g0634800
		Os02g0611800		Os05g0168500	Os02g0634900
		Os02g0612000		Os05g0171900	Os02g0635000
		Os02g0612700		Os05g0176100	Os02g0635600
		Os02g0612900		Os05g0178300	Os02g0636300
		Os02g0614100		Os05g0178400	Os02g0636700
		Os02g0614400		Os05g0178600	Os02g0637000
		Os02g0614500		Os05g0179100	Os02g0638650
		Os02g0617300		Os05g0179900	Os02g0639000
		Os02g0617600		Os05g0186300	Os02g0640000
		Os02g0618100		Os05g0186900	Os02g0640500
		Os02g0618200		Os05g0187100	Os02g0640800
		Os02g0619600		Os05g0194900	Os02g0641000
		Os02g0620200		Os05g0195200	Os02g0643000
		Os02g0620400		Os05g0195200	Os02g0643800
		Os02g0621600		Os05g0207400	Os02g0643900
		Os02g0622400		Os05g0208550	Os02g0644100
		Os02g0622500		Os05g0208550	Os02g0644400
		Os02g0624300		Os05g0210600	Os02g0645600
		Os02g0624400		Os05g0214300	Os02g0647900
		Os02g0625300		Os05g0215700	Os02g0648900
		Os02g0625500		Os05g0217800	Os02g0649300
		Os02g0626100		Os05g0223000	Os02g0649800
		Os02g0626400		Os05g0224800	Os02g0649900
		Os02g0626600		Os05g0231700	Os02g0650300
		Os02g0627100		Os05g0244500	Os02g0651300
		Os02g0629000		Os05g0244700	Os02g0651500
		Os02g0629200		Os05g0245300	Os02g0651900
		Os02g0629400		Os05g0246300	Os02g0652550
		Os02g0630000		Os05g0256500	Os02g0653200
		Os02g0630300		Os05g0269100	Os02g0653900
		Os02g0631000		Os05g0280200	Os02g0656600
		Os02g0631200		Os05g0280500	Os02g0658100
		Os02g0634500		Os05g0292800	Os02g0658800
		Os02g0635700		Os05g0317700	Os02g0661100
		Os02g0637900		Os05g0318700	Os02g0662000
		Os02g0638000		Os05g0320800	Os02g0663300
		Os02g0638300		Os05g0323800	Os02g0663800
		Os02g0638900		Os05g0335800	Os02g0664000
		Os02g0639000		Os05g0339000	Os02g0665300
		Os02g0639900		Os05g0339200	Os02g0665400
		Os02g0641300		Os05g0344200	Os02g0666200
		Os02g0642300		Os05g0349200	Os02g0666500
		Os02g0643500		Os05g0354400	Os02g0667500
		Os02g0643800		Os05g0355400	Os02g0668500
		Os02g0644000		Os05g0358500	Os02g0669000
		Os02g0644100		Os05g0359700	Os02g0669100
		Os02g0645600		Os05g0361500	Os02g0669600
		Os02g0646200		Os05g0361700	Os02g0669600
		Os02g0647900		Os05g0362500	Os02g0670900
		Os02g0649300		Os05g0363100	Os02g0671100
		Os02g0649400		Os05g0363566	Os02g0671300
		Os02g0649800		Os05g0363566	Os02g0672200
		Os02g0649900		Os05g0367400	Os02g0673100
		Os02g0650300		Os05g0369500	Os02g0676400
		Os02g0651500		Os05g0372100	Os02g0678200
		Os02g0651900		Os05g0373400	Os02g0680600
		Os02g0652000		Os05g0375400	Os02g0681200
		Os02g0653200		Os05g0380900	Os02g0682300
		Os02g0653900		Os05g0381400	Os02g0682600
		Os02g0654700		Os05g0381700	Os02g0684100
		Os02g0657700		Os05g0381700	Os02g0684400
		Os02g0658100		Os05g0382600	Os02g0685200
		Os02g0658300		Os05g0382900	Os02g0686100
		Os02g0658800		Os05g0386800	Os02g0686800
		Os02g0662000		Os05g0391200	Os02g0687900
		Os02g0662200		Os05g0393200	Os02g0689900
		Os02g0664700		Os05g0395000	Os02g0690000
		Os02g0666200		Os05g0398000	Os02g0690600
		Os02g0666800		Os05g0399400	Os02g0692000
		Os02g0667100		Os05g0401000	Os02g0692700
		Os02g0667300		Os05g0405000	Os02g0693200
		Os02g0668100		Os05g0407100	Os02g0693500
		Os02g0669000		Os05g0408300	Os02g0695200
		Os02g0669100		Os05g0408900	Os02g0695600
		Os02g0669600		Os05g0410900	Os02g0695800
		Os02g0669600		Os05g0420000	Os02g0695900
		Os02g0670900		Os05g0420600	Os02g0697500
		Os02g0671100		Os05g0426300	Os02g0697800
		Os02g0671200		Os05g0427100	Os02g0698000
		Os02g0673500		Os05g0427900	Os02g0699000
		Os02g0675800		Os05g0429000	Os02g0699300
		Os02g0676500		Os05g0436900	Os02g0701600
		Os02g0677300		Os05g0438600	Os02g0702100
		Os02g0678200		Os05g0439000	Os02g0702300
		Os02g0679600		Os05g0439200	Os02g0703600
		Os02g0680600		Os05g0440800	Os02g0704900
		Os02g0680700		Os05g0443500	Os02g0705500
		Os02g0681200		Os05g0443700	Os02g0706900
		Os02g0681700		Os05g0444200	Os02g0707900
		Os02g0681700		Os05g0449900	Os02g0711400
		Os02g0681900		Os05g0451900	Os02g0711900
		Os02g0682300		Os05g0452600	Os02g0712400
		Os02g0682500		Os05g0454500	Os02g0712500
		Os02g0684300		Os05g0456900	Os02g0713700
		Os02g0684500		Os05g0458400	Os02g0714100
		Os02g0685200		Os05g0459700	Os02g0714200
		Os02g0685900		Os05g0460000	Os02g0714600
		Os02g0686400		Os05g0463900	Os02g0715000
		Os02g0686600		Os05g0466900	Os02g0716500
		Os02g0687200		Os05g0468700	Os02g0717200
		Os02g0689200		Os05g0470000	Os02g0718600
		Os02g0689500		Os05g0472700	Os02g0718900
		Os02g0689700		Os05g0475400	Os02g0719000
		Os02g0689900		Os05g0475700	Os02g0719800
		Os02g0690000		Os05g0476700	Os02g0729100
		Os02g0690200		Os05g0477800	Os02g0729100
		Os02g0690700		Os05g0481100	Os02g0729200
		Os02g0690800		Os05g0481500	Os02g0729300
		Os02g0692700		Os05g0489900	Os02g0729400
		Os02g0693000		Os05g0491200	Os02g0730300
		Os02g0693400		Os05g0494500	Os02g0730400
		Os02g0694201		Os05g0495600	Os02g0731200
		Os02g0694800		Os05g0495700	Os02g0731400
		Os02g0695800		Os05g0496000	Os02g0731900
		Os02g0696500		Os05g0496500	Os02g0732600
		Os02g0696700		Os05g0497300	Os02g0732800
		Os02g0697600		Os05g0498400	Os02g0733500
		Os02g0697700		Os05g0499300	Os02g0734300
		Os02g0699300		Os05g0499400	Os02g0734400
		Os02g0699700		Os05g0500500	Os02g0735200
		Os02g0701600		Os05g0500600	Os02g0735800
		Os02g0701700		Os05g0500700	Os02g0736200
		Os02g0701900		Os05g0501300	Os02g0736500
		Os02g0702000		Os05g0503300	Os02g0738600
		Os02g0702100		Os05g0506000	Os02g0739400
		Os02g0703600		Os05g0506800	Os02g0739600
		Os02g0704000		Os05g0507300	Os02g0739900
		Os02g0704300		Os05g0512200	Os02g0740700
		Os02g0704500		Os05g0513900	Os02g0741900
		Os02g0704600		Os05g0514400	Os02g0742500
		Os02g0704900		Os05g0514400	Os02g0744700
		Os02g0705000		Os05g0516700	Os02g0744900
		Os02g0705100		Os05g0519200	Os02g0745100
		Os02g0705500		Os05g0519300	Os02g0745400
		Os02g0706400		Os05g0521600	Os02g0748300
		Os02g0707900		Os05g0524200	Os02g0748800
		Os02g0708100		Os05g0529400	Os02g0750200
		Os02g0709200		Os05g0531000	Os02g0750200
		Os02g0709600		Os05g0533500	Os02g0751300
		Os02g0710102		Os05g0540200	Os02g0752000
		Os02g0710102		Os05g0542500	Os02g0753000
		Os02g0710500		Os05g0543600	Os02g0753300
		Os02g0711400		Os05g0545400	Os02g0753800
		Os02g0711900		Os05g0546400	Os02g0753900
		Os02g0712400		Os05g0549800	Os02g0754100
		Os02g0712500		Os05g0550750	Os02g0754300
		Os02g0712600		Os05g0550750	Os02g0754400
		Os02g0712700		Os05g0551900	Os02g0755600
		Os02g0713700		Os05g0552000	Os02g0756200
		Os02g0714000		Os05g0552800	Os02g0758000
		Os02g0714200		Os05g0554400	Os02g0758800
		Os02g0715400		Os05g0554500	Os02g0759700
		Os02g0718000		Os05g0555700	Os02g0759800
		Os02g0719000		Os05g0556400	Os02g0760500
		Os02g0720000		Os05g0557200	Os02g0762600
		Os02g0720500		Os05g0560000	Os02g0764100
		Os02g0720900		Os05g0560200	Os02g0764500
		Os02g0721700		Os05g0562300	Os02g0766000
		Os02g0722300		Os05g0563000	Os02g0766700
		Os02g0722500		Os05g0563550	Os02g0767200
		Os02g0724000		Os05g0565400	Os02g0767200
		Os02g0725100		Os05g0566800	Os02g0767500
		Os02g0725200		Os05g0567800	Os02g0767700
		Os02g0726600		Os05g0568800	Os02g0768300
		Os02g0728100		Os05g0568900	Os02g0769100
		Os02g0728600		Os05g0571800	Os02g0770800
		Os02g0728900		Os05g0573200	Os02g0771400
		Os02g0729400		Os05g0573300	Os02g0771600
		Os02g0730000		Os05g0574100	Os02g0771700
		Os02g0730400		Os05g0574100	Os02g0773500
		Os02g0730500		Os05g0576600	Os02g0773732
		Os02g0730800		Os05g0577700	Os02g0775100
		Os02g0731600		Os05g0578600	Os02g0775400
		Os02g0731700		Os05g0579600	Os02g0776400
		Os02g0732200		Os05g0579800	Os02g0777100
		Os02g0732900		Os05g0580000	Os02g0778500
		Os02g0733500		Os05g0582100	Os02g0779200
		Os02g0733900		Os05g0586200	Os02g0779300
		Os02g0734300		Os05g0586400	Os02g0779600
		Os02g0735100		Os05g0591600	Os02g0781900
		Os02g0735200		Os05g0591900	Os02g0782500
		Os02g0735800		Os05g0592300	Os02g0782900
		Os02g0738200		Os05g0593000	Os02g0783700
		Os02g0739000		Os05g0595100	Os02g0785700
		Os02g0739400		Os05g0595300	Os02g0785800
		Os02g0740600		Os05g0596200	Os02g0786200
		Os02g0740700		Os06g0101600	Os02g0787600
		Os02g0741700		Os06g0103200	Os02g0788400
		Os02g0741800		Os06g0103300	Os02g0788800
		Os02g0743200		Os06g0105400	Os02g0790500
		Os02g0743400		Os06g0106800	Os02g0791300
		Os02g0743500		Os06g0107800	Os02g0791700
		Os02g0744000		Os06g0109500	Os02g0792800
		Os02g0744100		Os06g0110000	Os02g0793900
		Os02g0744650		Os06g0112100	Os02g0794700
		Os02g0744650		Os06g0113900	Os02g0797600
		Os02g0744700		Os06g0114500	Os02g0797700
		Os02g0744900		Os06g0114600	Os02g0798100
		Os02g0745000		Os06g0125400	Os02g0798200
		Os02g0745100		Os06g0126500	Os02g0798900
		Os02g0747400		Os06g0131100	Os02g0799700
		Os02g0747900		Os06g0132550	Os02g0802400
		Os02g0748300		Os06g0132550	Os02g0802500
		Os02g0748800		Os06g0132550	Os02g0802700
		Os02g0749800		Os06g0133200	Os02g0802800
		Os02g0750200		Os06g0133300	Os02g0806900
		Os02g0750200		Os06g0133400	Os02g0807000
		Os02g0750400		Os06g0133800	Os02g0807800
		Os02g0751600		Os06g0133900	Os02g0807900
		Os02g0753200		Os06g0134800	Os02g0808100
		Os02g0754700		Os06g0136600	Os02g0809800
		Os02g0755000		Os06g0140400	Os02g0810450
		Os02g0755550		Os06g0141200	Os02g0810900
		Os02g0755550		Os06g0142650	Os02g0812000
		Os02g0755600		Os06g0143700	Os02g0814000
		Os02g0755900		Os06g0146800	Os02g0814400
		Os02g0756200		Os06g0147100	Os02g0814600
		Os02g0756600		Os06g0147400	Os02g0815000
		Os02g0756800		Os06g0149500	Os02g0816500
		Os02g0757100		Os06g0157800	Os02g0816600
		Os02g0758000		Os06g0158500	Os02g0817500
		Os02g0758200		Os06g0158700	Os02g0817900
		Os02g0759400		Os06g0159600	Os02g0819500
		Os02g0759900		Os06g0163200	Os02g0820000
		Os02g0760000		Os06g0163300	Os02g0820200
		Os02g0760300		Os06g0164500	Os02g0821200
		Os02g0761100		Os06g0165800	Os02g0821400
		Os02g0761400		Os06g0166400	Os02g0821900
		Os02g0762100		Os06g0167200	Os02g0822100
		Os02g0762600		Os06g0167500	Os02g0822300
		Os02g0763000		Os06g0172800	Os02g0822500
		Os02g0763900		Os06g0184100	Os02g0822900
		Os02g0764100		Os06g0184400	Os02g0823100
		Os02g0764500		Os06g0185500	Os02g0826100
		Os02g0764700		Os06g0185900	Os02g0827300
		Os02g0766000		Os06g0192400	Os02g0827400
		Os02g0766700		Os06g0194000	Os02g0827900
		Os02g0767700		Os06g0196900	Os02g0828100
		Os02g0768300		Os06g0198500	Os02g0830200
		Os02g0768600		Os06g0199000	Os02g0830300
		Os02g0769100		Os06g0200800	Os02g0830500
		Os02g0769800		Os06g0206900	Os02g0833600
		Os02g0770000		Os06g0211200	Os02g0833900
		Os02g0770100		Os06g0212100	Os03g0100030
		Os02g0770800		Os06g0214800	Os03g0100050
		Os02g0771100		Os06g0215900	Os03g0100100
		Os02g0771800		Os06g0216300	Os03g0100900
		Os02g0773500		Os06g0218600	Os03g0101800
		Os02g0774200		Os06g0218900	Os03g0102500
		Os02g0774300		Os06g0219700	Os03g0102700
		Os02g0775100		Os06g0220000	Os03g0103200
		Os02g0775200		Os06g0221200	Os03g0103200
		Os02g0775300		Os06g0222400	Os03g0103300
		Os02g0776700		Os06g0224200	Os03g0105600
		Os02g0776900		Os06g0224900	Os03g0107300
		Os02g0777400		Os06g0229200	Os03g0107500
		Os02g0777800		Os06g0229400	Os03g0108000
		Os02g0779200		Os06g0232200	Os03g0108400
		Os02g0780700		Os06g0233000	Os03g0108600
		Os02g0781700		Os06g0245700	Os03g0109300
		Os02g0782500		Os06g0247900	Os03g0109900
		Os02g0782600		Os06g0252300	Os03g0111200
		Os02g0782700		Os06g0256500	Os03g0111400
		Os02g0783700		Os06g0259000	Os03g0115200
		Os02g0784700		Os06g0264700	Os03g0115400
		Os02g0787300		Os06g0270200	Os03g0116000
		Os02g0787800		Os06g0273500	Os03g0116300
		Os02g0788500		Os06g0280900	Os03g0116400
		Os02g0789100		Os06g0284200	Os03g0116700
		Os02g0789400		Os06g0291800	Os03g0116800
		Os02g0789600		Os06g0293500	Os03g0117100
		Os02g0790500		Os06g0298200	Os03g0118450
		Os02g0791300		Os06g0302000	Os03g0119300
		Os02g0791500		Os06g0309200	Os03g0119900
		Os02g0793000		Os06g0320000	Os03g0120200
		Os02g0793700		Os06g0320500	Os03g0120900
		Os02g0794600		Os06g0326700	Os03g0121200
		Os02g0794700		Os06g0328400	Os03g0121300
		Os02g0795300		Os06g0329300	Os03g0122300
		Os02g0797500		Os06g0335500	Os03g0123100
		Os02g0798100		Os06g0343100	Os03g0123800
		Os02g0798200		Os06g0349800	Os03g0124000
		Os02g0799000		Os06g0354700	Os03g0124200
		Os02g0800000		Os06g0472200	Os03g0124500
		Os02g0802400		Os06g0474300	Os03g0125100
		Os02g0802700		Os06g0475400	Os03g0125300
		Os02g0803300		Os06g0479200	Os03g0125400
		Os02g0803700		Os06g0486800	Os03g0125600
		Os02g0804400		Os06g0493100	Os03g0125800
		Os02g0804500		Os06g0506200	Os03g0126000
		Os02g0805100		Os06g0521500	Os03g0126600
		Os02g0805200		Os06g0522300	Os03g0126700
		Os02g0805500		Os06g0523100	Os03g0128000
		Os02g0805800		Os06g0524500	Os03g0129300
		Os02g0806400		Os06g0528600	Os03g0129800
		Os02g0806400		Os06g0529900	Os03g0130100
		Os02g0806900		Os06g0531600	Os03g0130300
		Os02g0807000		Os06g0535200	Os03g0130400
		Os02g0807900		Os06g0538400	Os03g0132000
		Os02g0808500		Os06g0538900	Os03g0132900
		Os02g0808800		Os06g0545900	Os03g0133000
		Os02g0809100		Os06g0547400	Os03g0133500
		Os02g0813000		Os06g0548200	Os03g0133900
		Os02g0813300		Os06g0549300	Os03g0134500
		Os02g0813500		Os06g0549600	Os03g0134800
		Os02g0814700		Os06g0553100	Os03g0134900
		Os02g0814800		Os06g0554800	Os03g0135100
		Os02g0814900		Os06g0556000	Os03g0135700
		Os02g0815200		Os06g0560000	Os03g0136200
		Os02g0815300		Os06g0561000	Os03g0136900
		Os02g0815400		Os06g0563900	Os03g0137200
		Os02g0816100		Os06g0566300	Os03g0137300
		Os02g0816200		Os06g0568600	Os03g0137500
		Os02g0816600		Os06g0569500	Os03g0137600
		Os02g0816800		Os06g0570100	Os03g0138000
		Os02g0817200		Os06g0575400	Os03g0140200
		Os02g0817500		Os06g0586000	Os03g0140400
		Os02g0817800		Os06g0589300	Os03g0141000
		Os02g0818000		Os06g0589500	Os03g0141200
		Os02g0819400		Os06g0591200	Os03g0142500
		Os02g0819500		Os06g0592400	Os03g0142900
		Os02g0819600		Os06g0594400	Os03g0143100
		Os02g0819700		Os06g0595800	Os03g0143300
		Os02g0820000		Os06g0599200	Os03g0143400
		Os02g0820300		Os06g0606700	Os03g0145102
		Os02g0820400		Os06g0608700	Os03g0145800
		Os02g0820600		Os06g0610800	Os03g0145900
		Os02g0820700		Os06g0611900	Os03g0146100
		Os02g0822100		Os06g0614400	Os03g0146600
		Os02g0822500		Os06g0618700	Os03g0146800
		Os02g0822600		Os06g0623600	Os03g0147001
		Os02g0823100		Os06g0626600	Os03g0147001
		Os02g0824700		Os06g0633100	Os03g0147400
		Os02g0825600		Os06g0634500	Os03g0149000
		Os02g0827300		Os06g0645600	Os03g0149300
		Os02g0827400		Os06g0646100	Os03g0150600
		Os02g0827600		Os06g0647100	Os03g0150800
		Os02g0827900		Os06g0648500	Os03g0151700
		Os02g0828600		Os06g0650900	Os03g0152000
		Os02g0829500		Os06g0653100	Os03g0154000
		Os02g0829600		Os06g0653200	Os03g0154700
		Os02g0831200		Os06g0656700	Os03g0155900
		Os02g0833300		Os06g0661766	Os03g0156700
		Os02g0833400		Os06g0661900	Os03g0157900
		Os02g0833600		Os06g0663900	Os03g0158500
		Os02g0834000		Os06g0664300	Os03g0159100
		Os02g0834700		Os06g0665500	Os03g0159400
		Os03g0101300		Os06g0667100	Os03g0159900
		Os03g0101500		Os06g0668200	Os03g0160400
		Os03g0101900		Os06g0669400	Os03g0161200
		Os03g0104100		Os06g0671800	Os03g0161500
		Os03g0104400		Os06g0673700	Os03g0161800
		Os03g0105600		Os06g0677400	Os03g0161900
		Os03g0106000		Os06g0680500	Os03g0162500
		Os03g0107700		Os06g0681300	Os03g0163100
		Os03g0107800		Os06g0681600	Os03g0163200
		Os03g0109300		Os06g0682900	Os03g0167000
		Os03g0109500		Os06g0683800	Os03g0167500
		Os03g0109700		Os06g0683900	Os03g0168900
		Os03g0110900		Os06g0687900	Os03g0169100
		Os03g0111600		Os06g0688100	Os03g0169500
		Os03g0112700		Os06g0692100	Os03g0169600
		Os03g0113700		Os06g0692600	Os03g0170400
		Os03g0114100		Os06g0694200	Os03g0171300
		Os03g0114200		Os06g0695200	Os03g0172000
		Os03g0114300		Os06g0695300	Os03g0172200
		Os03g0114400		Os06g0695500	Os03g0176700
		Os03g0114900		Os06g0697600	Os03g0177000
		Os03g0116300		Os06g0698600	Os03g0178100
		Os03g0116400		Os06g0698748	Os03g0179000
		Os03g0116900		Os06g0698785	Os03g0179100
		Os03g0117800		Os06g0700300	Os03g0179400
		Os03g0118600		Os06g0701700	Os03g0180100
		Os03g0118800		Os06g0702000	Os03g0180800
		Os03g0120200		Os06g0702500	Os03g0180900
		Os03g0120300		Os06g0703500	Os03g0181100
		Os03g0121200		Os06g0705700	Os03g0182000
		Os03g0122200		Os06g0707300	Os03g0182600
		Os03g0122300		Os06g0708700	Os03g0183100
		Os03g0123500		Os06g0714600	Os03g0183200
		Os03g0123800		Os06g0714800	Os03g0183300
		Os03g0124000		Os06g0715700	Os03g0183500
		Os03g0125000		Os06g0716100	Os03g0183600
		Os03g0125100		Os06g0717100	Os03g0184050
		Os03g0125600		Os06g0717800	Os03g0184050
		Os03g0126300		Os06g0721800	Os03g0184300
		Os03g0126800		Os06g0724000	Os03g0184550
		Os03g0127900		Os06g0724800	Os03g0185500
		Os03g0128200		Os06g0725100	Os03g0185700
		Os03g0128200		Os06g0725200	Os03g0186500
		Os03g0128300		Os06g0726400	Os03g0187500
		Os03g0128400		Os06g0728700	Os03g0187800
		Os03g0128800		Os06g0729300	Os03g0188200
		Os03g0129100		Os07g0100200	Os03g0188400
		Os03g0129300		Os07g0104100	Os03g0190100
		Os03g0129400		Os07g0104500	Os03g0190300
		Os03g0129900		Os07g0105000	Os03g0190800
		Os03g0129900		Os07g0107100	Os03g0191000
		Os03g0130400		Os07g0107100	Os03g0191400
		Os03g0131900		Os07g0107300	Os03g0191900
		Os03g0132000		Os07g0107900	Os03g0192500
		Os03g0132200		Os07g0109400	Os03g0193075
		Os03g0132800		Os07g0112700	Os03g0194600
		Os03g0133300		Os07g0115300	Os03g0194900
		Os03g0133400		Os07g0115500	Os03g0195100
		Os03g0135100		Os07g0118300	Os03g0195300
		Os03g0135200		Os07g0124100	Os03g0195500
		Os03g0135300		Os07g0127500	Os03g0195500
		Os03g0135600		Os07g0127600	Os03g0195800
		Os03g0136200		Os07g0129300	Os03g0196000
		Os03g0136500		Os07g0134000	Os03g0197100
		Os03g0137200		Os07g0141400	Os03g0197200
		Os03g0137300		Os07g0148800	Os03g0198300
		Os03g0137600		Os07g0150700	Os03g0198400
		Os03g0138900		Os07g0158400	Os03g0198500
		Os03g0139200		Os07g0159700	Os03g0198600
		Os03g0139400		Os07g0162700	Os03g0199100
		Os03g0140100		Os07g0164800	Os03g0200200
		Os03g0140200		Os07g0166700	Os03g0201500
		Os03g0140700		Os07g0169600	Os03g0201901
		Os03g0141000		Os07g0170100	Os03g0203451
		Os03g0141200		Os07g0171200	Os03g0203451
		Os03g0142800		Os07g0174400	Os03g0203700
		Os03g0143400		Os07g0174900	Os03g0204300
		Os03g0144800		Os07g0175500	Os03g0204900
		Os03g0146300		Os07g0175600	Os03g0206400
		Os03g0146400		Os07g0179400	Os03g0207300
		Os03g0147400		Os07g0180300	Os03g0207400
		Os03g0148400		Os07g0182100	Os03g0208500
		Os03g0148700		Os07g0182400	Os03g0209800
		Os03g0149200		Os07g0182900	Os03g0210700
		Os03g0149800		Os07g0185000	Os03g0211700
		Os03g0150600		Os07g0185800	Os03g0212800
		Os03g0151600		Os07g0187200	Os03g0213500
		Os03g0152000		Os07g0187700	Os03g0213900
		Os03g0152700		Os07g0191200	Os03g0214000
		Os03g0153900		Os07g0192000	Os03g0214400
		Os03g0154000		Os07g0204400	Os03g0215000
		Os03g0156700		Os07g0205200	Os03g0215700
		Os03g0157900		Os07g0208500	Os03g0216700
		Os03g0158300		Os07g0209100	Os03g0217900
		Os03g0158600		Os07g0211200	Os03g0219200
		Os03g0160100		Os07g0211200	Os03g0219700
		Os03g0160900		Os07g0211900	Os03g0220100
		Os03g0161100		Os07g0214300	Os03g0221200
		Os03g0161200		Os07g0225300	Os03g0223000
		Os03g0161500		Os07g0226200	Os03g0223400
		Os03g0161800		Os07g0227800	Os03g0224300
		Os03g0161900		Os07g0245200	Os03g0225100
		Os03g0162200		Os07g0246300	Os03g0225700
		Os03g0162500		Os07g0252400	Os03g0225900
		Os03g0163300		Os07g0257200	Os03g0226200
		Os03g0164300		Os07g0268800	Os03g0226600
		Os03g0164700		Os07g0290200	Os03g0227700
		Os03g0166000		Os07g0406300	Os03g0231150
		Os03g0169400		Os07g0412100	Os03g0231150
		Os03g0170600		Os07g0417200	Os03g0232600
		Os03g0170900		Os07g0418600	Os03g0232900
		Os03g0171600		Os07g0418700	Os03g0233000
		Os03g0171900		Os07g0419800	Os03g0233300
		Os03g0172100		Os07g0420700	Os03g0233800
		Os03g0172850		Os07g0424400	Os03g0233900
		Os03g0174500		Os07g0432201	Os03g0234000
		Os03g0174800		Os07g0437500	Os03g0234100
		Os03g0175200		Os07g0448100	Os03g0234200
		Os03g0175600		Os07g0448400	Os03g0234500
		Os03g0176700		Os07g0448800	Os03g0234900
		Os03g0177000		Os07g0469100	Os03g0235000
		Os03g0177300		Os07g0471300	Os03g0235900
		Os03g0178200		Os07g0475900	Os03g0236200
		Os03g0179950		Os07g0479100	Os03g0237100
		Os03g0179950		Os07g0490500	Os03g0238300
		Os03g0180100		Os07g0493800	Os03g0238600
		Os03g0180300		Os07g0509800	Os03g0238700
		Os03g0180400		Os07g0517100	Os03g0238800
		Os03g0180800		Os07g0522600	Os03g0239200
		Os03g0180900		Os07g0522900	Os03g0239300
		Os03g0181100		Os07g0525100	Os03g0240500
		Os03g0181800		Os07g0530700	Os03g0241200
		Os03g0182400		Os07g0532800	Os03g0241900
		Os03g0182700		Os07g0537500	Os03g0242300
		Os03g0183000		Os07g0538200	Os03g0243100
		Os03g0183200		Os07g0538400	Os03g0243600
		Os03g0183500		Os07g0539300	Os03g0243900
		Os03g0183900		Os07g0539900	Os03g0244200
		Os03g0184050		Os07g0542600	Os03g0245100
		Os03g0184050		Os07g0542900	Os03g0245500
		Os03g0184100		Os07g0544800	Os03g0245700
		Os03g0184600		Os07g0545800	Os03g0247200
		Os03g0185000		Os07g0556000	Os03g0247900
		Os03g0185500		Os07g0556200	Os03g0248600
		Os03g0186900		Os07g0556300	Os03g0249700
		Os03g0187100		Os07g0557200	Os03g0250000
		Os03g0187400		Os07g0562700	Os03g0251500
		Os03g0187600		Os07g0563000	Os03g0252100
		Os03g0187700		Os07g0567300	Os03g0252900
		Os03g0188900		Os07g0568100	Os03g0253600
		Os03g0189100		Os07g0569100	Os03g0254800
		Os03g0189600		Os07g0570100	Os03g0255400
		Os03g0190800		Os07g0571700	Os03g0255500
		Os03g0190900		Os07g0573800	Os03g0258200
		Os03g0191100		Os07g0573900	Os03g0259100
		Os03g0191400		Os07g0574800	Os03g0261100
		Os03g0191900		Os07g0580900	Os03g0261800
		Os03g0192500		Os07g0581300	Os03g0261900
		Os03g0194100		Os07g0582400	Os03g0262100
		Os03g0194900		Os07g0583600	Os03g0263300
		Os03g0195300		Os07g0584100	Os03g0264400
		Os03g0195500		Os07g0584900	Os03g0264600
		Os03g0195500		Os07g0585000	Os03g0267300
		Os03g0196800		Os07g0587400	Os03g0267700
		Os03g0197050		Os07g0589000	Os03g0267800
		Os03g0197050		Os07g0591700	Os03g0268000
		Os03g0197100		Os07g0592000	Os03g0268300
		Os03g0197200		Os07g0592600	Os03g0268600
		Os03g0197400		Os07g0593000	Os03g0269900
		Os03g0198600		Os07g0598200	Os03g0272400
		Os03g0199100		Os07g0599700	Os03g0273200
		Os03g0200500		Os07g0600400	Os03g0273800
		Os03g0200600		Os07g0601000	Os03g0274800
		Os03g0201200		Os07g0601600	Os03g0275100
		Os03g0201600		Os07g0603800	Os03g0275500
		Os03g0203700		Os07g0604000	Os03g0276500
		Os03g0203800		Os07g0606600	Os03g0276900
		Os03g0206100		Os07g0608200	Os03g0277300
		Os03g0206900		Os07g0611500	Os03g0277600
		Os03g0207250		Os07g0613000	Os03g0277700
		Os03g0207400		Os07g0614100	Os03g0278400
		Os03g0208900		Os07g0614300	Os03g0278900
		Os03g0209400		Os07g0617000	Os03g0279600
		Os03g0210500		Os07g0619200	Os03g0279700
		Os03g0210700		Os07g0620400	Os03g0281900
		Os03g0210900		Os07g0621600	Os03g0283200
		Os03g0210900		Os07g0621800	Os03g0283600
		Os03g0211600		Os07g0622200	Os03g0284400
		Os03g0212200		Os07g0624700	Os03g0285300
		Os03g0213600		Os07g0628500	Os03g0285700
		Os03g0214200		Os07g0630900	Os03g0286300
		Os03g0214400		Os07g0632800	Os03g0286500
		Os03g0214900		Os07g0634900	Os03g0286900
		Os03g0217000		Os07g0635500	Os03g0287100
		Os03g0217900		Os07g0635900	Os03g0287800
		Os03g0218400		Os07g0636800	Os03g0287900
		Os03g0219300		Os07g0637300	Os03g0288000
		Os03g0219400		Os07g0637400	Os03g0289100
		Os03g0220100		Os07g0638100	Os03g0289800
		Os03g0220700		Os07g0638400	Os03g0290300
		Os03g0221800		Os07g0638500	Os03g0291500
		Os03g0221700		Os07g0639000	Os03g0291800
		Os03g0221800		Os07g0640200	Os03g0294100
		Os03g0223100		Os07g0641600	Os03g0294800
		Os03g0223301		Os07g0641700	Os03g0297100
		Os03g0224200		Os07g0642600	Os03g0297600
		Os03g0224700		Os07g0644600	Os03g0297900
		Os03g0225100		Os07g0648000	Os03g0298600
		Os03g0225900		Os07g0650600	Os03g0298700
		Os03g0226400		Os07g0654450	Os03g0299200
		Os03g0226700		Os07g0654450	Os03g0300400
		Os03g0227000		Os07g0655400	Os03g0300600
		Os03g0230300		Os07g0656100	Os03g0300900
		Os03g0230500		Os07g0658400	Os03g0301200
		Os03g0231600		Os07g0659300	Os03g0301400
		Os03g0231800		Os07g0663600	Os03g0304100
		Os03g0231900		Os07g0663700	Os03g0305600
		Os03g0232400		Os07g0663800	Os03g0305800
		Os03g0232500		Os07g0669700	Os03g0306800
		Os03g0232800		Os07g0669700	Os03g0307100
		Os03g0235300		Os07g0670300	Os03g0307200
		Os03g0236200		Os07g0671100	Os03g0307300
		Os03g0237500		Os07g0671400	Os03g0308000
		Os03g0237600		Os07g0673200	Os03g0310400
		Os03g0238300		Os07g0673550	Os03g0310600
		Os03g0238600		Os07g0673900	Os03g0310800
		Os03g0239200		Os07g0676800	Os03g0314500
		Os03g0240600		Os07g0677300	Os03g0315400
		Os03g0240700		Os07g0677600	Os03g0315800
		Os03g0240900		Os07g0677900	Os03g0316200
		Os03g0241300		Os07g0678300	Os03g0317000
		Os03g0241900		Os07g0678600	Os03g0317300
		Os03g0242300		Os07g0679000	Os03g0317900
		Os03g0243100		Os07g0680400	Os03g0319400
		Os03g0243300		Os07g0682000	Os03g0320100
		Os03g0243600		Os07g0682700	Os03g0321800
		Os03g0244000		Os07g0683200	Os03g0322200
		Os03g0244200		Os07g0683900	Os03g0322500
		Os03g0245100		Os07g0684100	Os03g0322700
		Os03g0245200		Os07g0684800	Os03g0323200
		Os03g0246500		Os07g0685700	Os03g0323500
		Os03g0247000		Os07g0686300	Os03g0324900
		Os03g0247200		Os07g0686900	Os03g0325500
		Os03g0247300		Os07g0687100	Os03g0327100
		Os03g0247900		Os07g0687900	Os03g0327600
		Os03g0248000		Os07g0691300	Os03g0327700
		Os03g0248200		Os07g0691600	Os03g0327800
		Os03g0248600		Os07g0693600	Os03g0328000
		Os03g0249100		Os07g0694700	Os03g0329700
		Os03g0249200		Os08g0101500	Os03g0330300
		Os03g0249300		Os08g0103000	Os03g0331600
		Os03g0249400		Os08g0104600	Os03g0332100
		Os03g0251500		Os08g0104700	Os03g0332400
		Os03g0251800		Os08g0109200	Os03g0332533
		Os03g0252100		Os08g0109300	Os03g0333400
		Os03g0252800		Os08g0113000	Os03g0334000
		Os03g0254200		Os08g0117900	Os03g0334500
		Os03g0254400		Os08g0118000	Os03g0335500
		Os03g0255000		Os08g0120000	Os03g0336300
		Os03g0255100		Os08g0120600	Os03g0336900
		Os03g0255200		Os08g0124000	Os03g0337500
		Os03g0255500		Os08g0129700	Os03g0337600
		Os03g0255900		Os08g0130000	Os03g0337800
		Os03g0256200		Os08g0130100	Os03g0338000
		Os03g0257900		Os08g0135400	Os03g0339400
		Os03g0258200		Os08g0137800	Os03g0339900
		Os03g0259300		Os08g0139000	Os03g0341000
		Os03g0259700		Os08g0139100	Os03g0341200
		Os03g0259900		Os08g0139200	Os03g0342900
		Os03g0261800		Os08g0140500	Os03g0343400
		Os03g0262200		Os08g0141400	Os03g0343500
		Os03g0263700		Os08g0143700	Os03g0343900
		Os03g0264300		Os08g0151300	Os03g0345200
		Os03g0264400		Os08g0151600	Os03g0345700
		Os03g0265400		Os08g0151800	Os03g0347500
		Os03g0265500		Os08g0155400	Os03g0347900
		Os03g0265600		Os08g0156600	Os03g0350300
		Os03g0266000		Os08g0157900	Os03g0351300
		Os03g0266100		Os08g0158600	Os03g0352400
		Os03g0266300		Os08g0160500	Os03g0353400
		Os03g0266900		Os08g0176900	Os03g0356484
		Os03g0267300		Os08g0178800	Os03g0356700
		Os03g0267600		Os08g0187800	Os03g0359100
		Os03g0267700		Os08g0189600	Os03g0362200
		Os03g0268400		Os08g0189850	Os03g0364700
		Os03g0268600		Os08g0189900	Os03g0365800
		Os03g0270000		Os08g0190100	Os03g0365900
		Os03g0270500		Os08g0190800	Os03g0365900
		Os03g0271600		Os08g0196700	Os03g0366000
		Os03g0272400		Os08g0198700	Os03g0367200
		Os03g0274300		Os08g0200300	Os03g0367200
		Os03g0275300		Os08g0200500	Os03g0367900
		Os03g0275500		Os08g0203201	Os03g0368000
		Os03g0275900		Os08g0203201	Os03g0368300
		Os03g0276900		Os08g0203300	Os03g0368350
		Os03g0277100		Os08g0203400	Os03g0368600
		Os03g0277600		Os08g0203700	Os03g0368900
		Os03g0278300		Os08g0205900	Os03g0369000
		Os03g0279200		Os08g0207500	Os03g0369200
		Os03g0279900		Os08g0227200	Os03g0369600
		Os03g0280000		Os08g0230200	Os03g0369800
		Os03g0280400		Os08g0230600	Os03g0370000
		Os03g0280700		Os08g0235800	Os03g0370400
		Os03g0281500		Os08g0238200	Os03g0374100
[truncated: 4,289 more rows]

## Sheet: Table S5
Table S5. Information of 102 cis-element analyzed in this study.
Code in PLACE database	Sequence
S000005	CGTGYG
S000007	RTACGTGGCR
S000008	GGACGCGTGGC
S000009	ATGTACGAAGC
S000010	TCCATGCATGCAC
S000014	TGCCACCGG
S000020	TAACARA
S000021	TATCCAT
S000026	KGTCCCAT
S000030	CCAAT
S000036	TAAGAGCCGCC
S000037	AWTTCAAA
S000057	AGGAATTCCT
S000077	GATGAYRTGG
S000080	AATAAA
S000081	AATTAAA
S000091	CACATGTGTAAAGGT
S000098	CCAGTGTGCCCCTGG
S000102	CATGCATG
S000108	CTATAAATAC
S000118	GCCACGTACA
S000120	GTACGTGGCGC
S000130	TACGTA
S000133	CCACGTGG
S000141	ACGCGTGTCCTC
S000143	CAAACAC
S000144	CACTTG
S000150	CACTGGCCGCCC
S000153	CCGAC
S000154	TCCATGCAT
S000159	TCATCTTCTT
S000174	CACATG
S000175	CTAACCA
S000176	CNGTTR
S000181	TAACAAA
S000188	GATCATCGATC
S000191	CAGAAGATA
S000205	CGACG
S000206	CTACGTGGCCA
S000207	GCGGTAATT
S000216	TGGGCCCGT
S000217	TGGTCCCAC
S000219	TCCACGTCTC
S000220	CATGCCGCC
S000221	ACGCGCCTCCTC
S000224	CCAGGTGG
S000232	AGCCGCC
S000234	TGACGTAA
S000235	TGACGTGGC
S000256	TATCCAY
S000259	CCTTTT
S000262	GCCACTTGTC
S000270	TGTCTC
S000273	ACTTTA
S000276	CAACAAACTATATC
S000277	TGAGTCA
S000278	GTACGTG
S000281	TACGTGTC
S000282	AACGCGTGTC
S000287	TCCACGTGTC
S000290	AGTACGTGGC
S000291	GCCGCGTGGC
S000292	ACACNNG
S000293	CGTCCATGCAT
S000298	TTTTTTCC
S000299	TACGTGTC
S000300	CGGCGGCCTCGCCACG
S000305	TACACTTTTGG
S000322	ACGTCATAGA
S000323	TCTACGTCAC
S000325	CTTGTCGTCA
S000327	AATAATAATAATAATAAATA
S000328	ACAGTTACTA
S000329	ATTTATATAAAT
S000330	TATTTGCTTAA
S000331	TAGTGCTGT
S000353	AACAAAC
S000354	TGCAAAG
S000360	GGTCCCAT
S000368	CACGCAAT
S000370	CATATG
S000388	CGTCAATGAA
S000389	CATACGTCGTCAA
S000390	TTGAC
S000394	ACGTGKC
S000396	GCGGGAAA
S000399	CAATTATTA
S000401	ACCGAGA
S000402	ACCGAC
S000403	TATCCA
S000408	WAACCA
S000411	GTCGAC
S000413	CATGTG
S000414	ACGTG
S000419	TAACAGA
S000420	TAACGTA
S000421	CAACTC
S000425	CCACGTCA
S000428	ATTGGTCCACG
S000466	CAAAATTTTGTA
S000499	GAGAC
S000500	CACCTCCA

## Sheet: Table S6
Table S6. Haplotype of 11 highly differentiated hub genes for each genotype determined by its cis-element-altering SNPs. Hap-1 indicates upland-preferential haplotype, while hap-2 indicates lowland-preferential haplotype.
Genotype	Ecotype	Os01g0130900		Haplotype	Os01g0209800										Haplotype	Os01g0628700	Haplotype	Os01g0692700	Haplotype	Os01g0749200					Haplotype	Os01g0908700	Haplotype	Os02g0217800		Haplotype	Os02g0218400								Haplotype	Os03g0382350					Haplotype	Os11g0485200
	Ecotype	1714794	1714832		5986119	5986136	5986160	5986370	5987094	5987109	5987251	5987581	5987720	5987809		25112619		28587427		31365197	31365586	31365627	31365663	31365761		39571041		6581914	6582030		6614084	6614277	6614523	6614726	6614982	6615108	6615573	6615638		15159408	15159802	15159810	15159888	15160113		17106762	17106767	17107213	17107587
REF	NA	A	T	Hap-2	C	A	G	C	A	C	C	T	C	C	Hap-2	A	Hap-2	G	Hap-2	T	G	T	T	G	Hap-2	G	Hap-2	A	C	Hap-2	T	G	G	T	C	A	T	G	Hap-2	G	A	C	A	G	Hap-2	A	T	T	G
ALT	NA	G	C	Hap-1	T	G	A	T	G	A	T	C	T	T	Hap-1	C	Hap-1	A	Hap-1	A	T	C	C	C	Hap-1	A	Hap-1	G	A	Hap-1	A	T	A	C	T	G	C	A	Hap-1	A	T	T	T	A	Hap-1	G	C	C	T
SAGC005	Lowland	A	T	Hap-2	C	A	G	-	A	C	C	T	C	C	Hap-2	A	Hap-2	G	Hap-2	T	K	Y	T	G	Hap-2	G	Hap-2	A	C	Hap-2	T	G	-	-	C	A	T	G	Hap-2	G	A	C	A	-	Hap-2	A	T	T	G
SAGC007	Lowland	A	T	Hap-2	C	A	G	C	A	C	C	-	C	C	Hap-2	-	NA	G	Hap-2	T	G	T	-	G	Hap-2	-	NA	A	-	Hap-2	-	-	G	-	-	A	-	G	Hap-2	G	A	C	A	-	Hap-2	A	T	-	-
SAGC009	Lowland	-	T	Hap-2	C	A	G	C	A	C	C	T	C	C	Hap-2	C	Hap-1	-	NA	-	G	T	T	G	Hap-2	G	Hap-2	A	C	Hap-2	T	G	G	T	C	A	T	G	Hap-2	G	A	C	A	-	Hap-2	A	T	T	-
SAGC019	Lowland	A	T	Hap-2	C	A	G	C	A	C	C	T	C	C	Hap-2	A	Hap-2	G	Hap-2	T	G	T	T	G	Hap-2	G	Hap-2	A	C	Hap-2	T	G	G	T	C	A	T	G	Hap-2	G	A	C	A	G	Hap-2	-	-	C	T
SAGC025	Lowland	A	T	Hap-2	C	A	G	C	-	-	C	-	C	C	Hap-2	A	Hap-2	G	Hap-2	T	G	T	T	G	Hap-2	G	Hap-2	A	C	Hap-2	T	G	G	T	C	A	T	G	Hap-2	G	A	C	A	G	Hap-2	G	C	C	T
SAGC027	Lowland	A	T	Hap-2	C	A	G	C	A	C	T	T	C	C	Hap-2	C	Hap-1	G	Hap-2	T	G	T	T	G	Hap-2	G	Hap-2	A	C	Hap-2	T	G	G	T	C	A	T	G	Hap-2	G	A	C	A	G	Hap-2	A	T	T	G
SAGC030	Lowland	A	T	Hap-2	C	A	G	C	A	C	T	T	C	C	Hap-2	A	Hap-2	G	Hap-2	T	G	T	T	G	Hap-2	G	Hap-2	-	C	Hap-2	T	G	G	T	C	A	T	G	Hap-2	G	A	C	A	G	Hap-2	G	C	C	T
SAGC031	Lowland	A	T	Hap-2	C	-	G	C	A	C	T	T	C	-	Hap-2	A	Hap-2	G	Hap-2	T	G	T	T	G	Hap-2	G	Hap-2	A	C	Hap-2	T	G	G	T	C	A	-	G	Hap-2	G	A	C	A	G	Hap-2	G	C	-	T
SAGC033	Lowland	A	T	Hap-2	C	A	G	C	A	C	T	T	C	C	Hap-2	A	Hap-2	G	Hap-2	T	G	T	T	G	Hap-2	G	Hap-2	A	C	Hap-2	T	G	G	T	C	A	T	G	Hap-2	G	A	C	A	G	Hap-2	-	-	C	T
SAGC044	Lowland	-	C	Hap-1	C	A	G	C	A	C	C	T	C	C	Hap-2	A	Hap-2	G	Hap-2	T	G	T	T	G	Hap-2	-	NA	A	C	Hap-2	T	G	G	T	C	A	T	G	Hap-2	G	A	C	-	G	Hap-2	A	T	T	G
SAGC046	Lowland	-	C	Hap-1	C	A	G	C	A	C	T	T	C	C	Hap-2	A	Hap-2	G	Hap-2	T	G	T	T	G	Hap-2	G	Hap-2	A	C	Hap-2	T	G	G	T	C	A	T	G	Hap-2	G	A	C	A	G	Hap-2	A	T	T	G
SAGC047	Lowland	G	C	Hap-1	C	A	G	C	A	C	T	T	C	C	Hap-2	A	Hap-2	G	Hap-2	T	G	T	T	G	Hap-2	G	Hap-2	A	C	Hap-2	T	-	G	T	C	A	T	G	Hap-2	G	A	C	A	-	Hap-2	A	T	T	G
SAGC048	Lowland	G	C	Hap-1	C	A	G	C	A	C	T	T	C	C	Hap-2	A	Hap-2	G	Hap-2	T	G	T	T	G	Hap-2	G	Hap-2	A	-	Hap-2	T	G	G	T	C	A	T	G	Hap-2	G	A	C	A	-	Hap-2	A	T	T	G
SAGC049	Lowland	G	C	Hap-1	C	A	G	-	A	C	T	T	-	C	Hap-2	A	Hap-2	G	Hap-2	T	G	T	T	G	Hap-2	G	Hap-2	-	-	Hap-2	T	G	G	T	C	A	T	G	Hap-2	G	A	C	A	G	Hap-2	A	T	T	G
SAGC053	Lowland	G	C	Hap-1	C	A	G	C	A	C	T	T	C	C	Hap-2	A	Hap-2	G	Hap-2	T	G	-	-	G	Hap-2	G	Hap-2	-	-	Hap-2	T	G	G	T	C	A	-	G	Hap-2	G	A	C	-	G	Hap-2	A	-	T	G
SAGC054	Lowland	G	C	Hap-1	C	A	G	C	A	C	T	T	C	C	Hap-2	A	Hap-2	G	Hap-2	T	G	T	T	G	Hap-2	G	Hap-2	A	C	Hap-2	-	G	G	T	C	A	T	G	Hap-2	G	-	-	-	G	Hap-2	A	T	-	G
SAGC055	Lowland	G	-	Hap-1	C	-	G	C	A	C	T	T	C	C	Hap-2	A	Hap-2	G	Hap-2	T	G	T	T	G	Hap-2	G	Hap-2	A	C	Hap-2	T	G	G	T	C	A	-	-	Hap-2	G	A	C	A	-	Hap-2	A	T	T	-
SAGC058	Lowland	G	C	Hap-1	C	A	G	C	A	C	T	T	C	C	Hap-2	A	Hap-2	G	Hap-2	T	G	T	T	G	Hap-2	G	Hap-2	A	C	Hap-2	T	G	G	T	-	A	T	G	Hap-2	G	A	C	A	G	Hap-2	A	T	T	-
SAGC059	Lowland	R	Y	NA	C	A	G	C	A	C	Y	T	C	C	Hap-2	A	Hap-2	G	Hap-2	T	G	T	T	G	Hap-2	G	Hap-2	-	C	Hap-2	T	G	G	T	C	A	T	G	Hap-2	G	A	C	A	G	Hap-2	A	T	T	-
SAGC060	Lowland	G	C	Hap-1	C	A	G	C	A	C	C	T	C	C	Hap-2	A	Hap-2	G	Hap-2	T	G	T	T	G	Hap-2	G	Hap-2	A	C	Hap-2	T	G	-	T	C	A	T	G	Hap-2	G	A	C	A	G	Hap-2	A	T	T	G
SAGC061	Lowland	-	-	NA	C	A	G	C	A	C	T	T	C	C	Hap-2	A	Hap-2	G	Hap-2	T	G	T	T	G	Hap-2	G	Hap-2	A	C	Hap-2	T	G	G	T	C	A	T	G	Hap-2	G	A	C	A	-	Hap-2	A	T	T	G
SAGC069	Lowland	G	C	Hap-1	C	A	G	C	A	C	T	T	C	C	Hap-2	A	Hap-2	G	Hap-2	T	G	T	T	G	Hap-2	G	Hap-2	A	C	Hap-2	T	-	-	T	C	A	T	G	Hap-2	G	A	C	A	-	Hap-2	A	T	T	G
SAGC075	Upland	-	C	Hap-1	T	G	A	T	G	A	-	C	T	T	Hap-1	-	NA	A	Hap-1	A	T	C	C	-	Hap-1	A	Hap-1	-	-	NA	A	-	A	C	-	G	C	A	Hap-1	A	T	T	T	A	Hap-1	-	-	C	-
SAGC078	Upland	-	-	NA	T	G	A	T	G	A	C	C	T	T	Hap-1	A	Hap-2	A	Hap-1	A	T	C	C	C	Hap-1	A	Hap-1	-	-	NA	A	T	-	C	-	G	C	A	Hap-1	A	T	T	T	-	Hap-1	G	C	C	-
SAGC080	Upland	-	-	NA	T	G	A	T	G	A	C	C	T	T	Hap-1	C	Hap-1	G	Hap-2	A	T	C	C	C	Hap-1	A	Hap-1	-	-	NA	A	-	-	-	T	G	C	A	Hap-1	A	T	T	-	A	Hap-1	-	-	C	T
SAGC084	Upland	-	-	NA	T	G	A	T	-	-	C	C	T	T	Hap-1	C	Hap-1	A	Hap-1	T	G	T	T	G	Hap-2	-	NA	-	-	NA	A	-	A	C	-	G	C	A	Hap-1	A	-	-	-	A	Hap-1	-	-	C	T
SAGC085	Upland	G	-	Hap-1	T	G	A	T	G	A	C	C	T	T	Hap-1	C	Hap-1	A	Hap-1	T	G	T	T	G	Hap-2	A	Hap-1	-	-	NA	A	-	-	C	T	G	C	-	Hap-1	-	T	T	T	-	Hap-1	-	-	C	T
SAGC089	Upland	-	-	NA	-	-	A	T	G	A	-	C	T	T	Hap-1	C	Hap-1	A	Hap-1	T	G	T	T	G	Hap-2	-	NA	-	-	NA	A	T	A	C	T	G	C	A	Hap-1	A	-	-	-	A	Hap-1	-	-	C	T
SAGC091	Upland	G	C	Hap-1	T	G	A	T	G	A	C	C	T	T	Hap-1	C	Hap-1	A	Hap-1	A	T	C	C	C	Hap-1	A	Hap-1	-	-	NA	A	T	A	C	T	G	C	A	Hap-1	A	T	T	T	A	Hap-1	-	-	C	T
SAGC096	Upland	-	-	NA	T	G	A	T	G	A	-	C	T	T	Hap-1	C	Hap-1	A	Hap-1	T	-	-	-	G	Hap-2	A	Hap-1	-	-	NA	-	T	A	C	T	G	C	A	Hap-1	A	-	-	-	-	Hap-1	-	-	C	T
SAGC098	Upland	-	-	NA	T	G	A	T	G	A	C	C	T	T	Hap-1	A	Hap-2	A	Hap-1	A	T	C	C	C	Hap-1	G	Hap-2	-	-	NA	A	T	A	C	T	G	C	A	Hap-1	A	T	T	T	-	Hap-1	G	C	C	T
SAGC099	Upland	G	C	Hap-1	-	-	-	T	G	A	C	-	-	-	Hap-1	A	Hap-2	A	Hap-1	A	T	C	C	C	Hap-1	A	Hap-1	-	-	NA	A	-	A	C	T	G	C	-	Hap-1	A	T	-	T	-	Hap-1	-	-	C	T
SAGC100	Upland	G	C	Hap-1	-	-	A	T	G	A	C	C	T	T	Hap-1	C	Hap-1	A	Hap-1	A	T	C	C	C	Hap-1	-	NA	-	-	NA	A	T	A	-	T	G	C	A	Hap-1	A	T	T	-	A	Hap-1	G	C	C	T
SAGC109	Upland	-	-	NA	T	G	A	T	G	A	-	C	-	T	Hap-1	C	Hap-1	G	Hap-2	A	T	C	C	C	Hap-1	G	Hap-2	-	-	NA	A	T	A	C	-	G	C	A	Hap-1	G	A	C	-	-	Hap-2	-	-	C	T
SAGC110	Upland	-	C	Hap-1	T	G	A	T	G	A	C	-	T	T	Hap-1	C	Hap-1	G	Hap-2	A	T	C	C	C	Hap-1	A	Hap-1	A	C	Hap-2	T	G	G	T	C	A	T	G	Hap-2	A	T	T	T	-	Hap-1	-	-	C	T
SAGC112	Lowland	A	T	Hap-2	C	A	G	C	A	C	T	T	C	C	Hap-2	A	Hap-2	G	Hap-2	T	-	-	T	G	Hap-2	G	Hap-2	A	C	Hap-2	T	-	-	-	C	A	T	G	Hap-2	G	A	C	A	G	Hap-2	-	-	T	G
SAGC129	Upland	G	C	Hap-1	-	-	-	C	-	-	-	T	-	C	Hap-2	-	NA	-	NA	-	T	C	T	G	Hap-2	-	NA	G	A	Hap-1	T	-	-	T	-	A	T	-	Hap-2	-	-	-	-	-	NA	-	-	-	T
SAGC151	Lowland	A	T	Hap-2	C	A	G	C	A	C	T	T	-	C	Hap-2	-	NA	G	Hap-2	T	G	T	T	G	Hap-2	G	Hap-2	A	C	Hap-2	T	G	G	-	-	A	T	G	Hap-2	G	A	C	A	-	Hap-2	A	T	T	G
SAGC153	Upland	-	-	NA	Y	R	R	-	R	M	C	Y	Y	Y	NA	-	NA	G	Hap-2	W	K	Y	T	S	NA	R	NA	G	A	Hap-1	-	K	R	Y	Y	R	Y	R	NA	A	-	-	-	-	NA	G	T	T	-
SAGC155	Upland	G	C	Hap-1	T	-	-	T	G	A	C	C	T	T	Hap-1	A	Hap-2	-	NA	A	T	C	C	C	Hap-1	A	Hap-1	A	C	Hap-2	T	G	G	T	C	A	T	G	Hap-2	A	T	T	T	A	Hap-1	G	C	-	T
SAGC156	Upland	-	-	NA	T	G	A	T	G	A	C	C	T	T	Hap-1	C	Hap-1	A	Hap-1	A	T	C	C	C	Hap-1	-	NA	-	-	NA	A	T	A	-	-	G	C	A	Hap-1	G	A	C	A	-	Hap-2	G	C	C	T
SAGC157	Upland	G	C	Hap-1	-	-	A	T	G	A	C	C	T	T	Hap-1	C	Hap-1	G	Hap-2	T	G	T	T	G	NA	-	NA	-	-	NA	A	T	-	C	-	-	C	A	Hap-1	G	A	C	A	-	Hap-2	-	-	C	T
SAGC158	Upland	G	C	Hap-1	T	G	A	T	G	A	C	C	T	T	Hap-1	C	Hap-1	A	Hap-1	A	T	-	-	-	NA	G	Hap-2	-	-	NA	-	T	A	C	T	G	C	R	Hap-1	G	A	C	A	-	Hap-2	G	C	C	T
SAGC166	Upland	-	-	NA	-	-	G	C	A	C	T	T	C	C	Hap-2	-	NA	G	Hap-2	T	G	T	T	G	Hap-2	A	Hap-1	-	-	NA	A	T	A	-	-	G	C	A	Hap-1	G	A	C	A	-	Hap-2	-	-	C	T
SAGC167	Upland	G	-	Hap-1	T	G	A	T	G	A	C	C	T	T	Hap-1	C	Hap-1	-	NA	T	G	T	T	G	Hap-2	-	NA	-	-	NA	T	G	G	T	C	A	T	G	Hap-2	G	A	C	-	-	Hap-2	-	-	C	T
SAGC168	Upland	G	C	Hap-1	T	-	-	T	-	-	C	C	T	T	Hap-1	C	Hap-1	-	NA	A	T	C	C	-	Hap-1	A	Hap-1	A	C	Hap-2	T	G	G	T	C	A	T	G	Hap-2	G	A	C	-	G	Hap-2	G	C	C	T
SAGC173	Upland	-	-	NA	Y	R	R	Y	R	M	-	Y	C	C	NA	-	NA	R	NA	T	K	Y	T	G	Hap-2	-	NA	-	-	NA	W	K	R	Y	-	R	Y	R	NA	-	-	-	-	-	NA	R	-	-	-
SAGC174	Upland	G	C	Hap-1	Y	R	R	T	R	M	C	Y	Y	Y	NA	A	Hap-2	-	NA	T	G	T	T	G	Hap-2	-	NA	G	-	Hap-1	T	G	G	-	C	A	T	G	Hap-2	-	-	-	-	-	NA	G	Y	Y	K
SAGC187	Lowland	G	C	Hap-1	C	A	G	C	A	C	T	T	C	C	Hap-2	A	Hap-2	G	Hap-2	T	G	T	T	G	Hap-2	G	Hap-2	A	-	Hap-2	T	G	G	-	C	A	T	G	Hap-2	-	A	C	A	G	Hap-2	A	T	T	-
SAGC188	Lowland	G	C	Hap-1	C	A	G	-	A	C	T	T	C	C	Hap-2	A	Hap-2	G	Hap-2	T	-	T	T	G	Hap-2	G	Hap-2	A	C	Hap-2	T	G	G	T	C	A	T	G	Hap-2	G	A	C	-	-	Hap-2	A	T	T	G
SAGC191	Upland	-	-	NA	T	G	A	T	G	A	-	C	T	T	Hap-1	C	Hap-1	A	Hap-1	A	T	C	C	C	Hap-1	-	NA	-	-	NA	-	-	-	C	T	G	-	-	Hap-1	G	A	C	A	G	Hap-2	-	C	C	T
SAGC192	Upland	-	-	NA	-	-	-	C	A	C	T	T	-	C	Hap-2	-	NA	G	Hap-2	T	G	T	T	G	Hap-2	-	NA	A	-	Hap-2	-	-	-	-	-	A	T	G	Hap-2	G	-	-	-	G	Hap-2	-	-	C	T
SAGC206	Upland	-	-	NA	T	G	A	T	G	A	C	C	T	T	Hap-1	C	Hap-1	-	NA	A	T	C	C	C	Hap-1	A	Hap-1	-	-	NA	A	T	A	C	-	G	C	-	Hap-1	A	T	T	T	-	Hap-1	G	C	C	T
SAGC207	Upland	G	-	Hap-1	T	G	A	T	G	A	-	C	-	T	Hap-1	C	Hap-1	A	Hap-1	A	-	C	C	C	Hap-1	-	NA	-	-	NA	A	T	A	C	T	G	-	A	Hap-1	A	T	T	T	A	Hap-1	-	-	C	T
SAGC209	Upland	G	C	Hap-1	T	G	A	T	G	A	-	C	T	T	Hap-1	C	Hap-1	-	NA	T	G	T	T	G	Hap-2	A	Hap-1	-	-	NA	A	T	A	C	T	G	-	-	Hap-1	A	T	T	T	-	Hap-1	G	C	C	-
SAGC214	Lowland	A	T	Hap-2	-	-	-	C	A	C	T	T	C	C	Hap-2	A	Hap-2	G	Hap-2	-	G	T	T	G	Hap-2	G	Hap-2	-	-	NA	A	T	A	C	T	G	C	A	Hap-1	G	A	C	A	G	Hap-2	-	-	-	T
SAGC215	Lowland	A	T	Hap-2	C	A	G	C	A	C	-	T	C	C	Hap-2	A	Hap-2	G	Hap-2	T	G	T	T	G	Hap-2	G	Hap-2	A	C	Hap-2	T	G	-	T	C	A	T	G	Hap-2	G	A	C	-	G	Hap-2	-	-	C	T
SAGC228	Lowland	A	T	Hap-2	C	A	G	-	A	C	T	T	C	C	Hap-2	-	NA	G	Hap-2	T	G	T	T	G	Hap-2	G	Hap-2	A	C	Hap-2	T	G	G	T	C	-	T	G	Hap-2	G	A	C	A	G	Hap-2	G	C	-	T
SAGC236	Lowland	G	C	Hap-1	C	A	G	C	A	C	T	T	C	C	Hap-2	A	Hap-2	G	Hap-2	T	G	T	T	G	Hap-2	G	Hap-2	A	C	Hap-2	T	G	G	T	C	A	-	-	Hap-2	G	A	C	-	G	Hap-2	A	T	T	G
SAGC277	Upland	G	C	Hap-1	T	G	A	T	G	A	-	-	T	-	Hap-1	C	Hap-1	G	Hap-2	A	T	C	C	C	Hap-1	-	NA	-	-	NA	-	T	A	-	-	G	C	A	Hap-1	A	T	T	-	-	Hap-1	-	-	C	T
SAGC278	Upland	G	-	Hap-1	T	G	A	T	G	A	C	-	T	T	Hap-1	C	Hap-1	A	Hap-1	A	T	C	C	C	Hap-1	G	Hap-2	-	-	NA	A	T	A	C	-	G	C	A	Hap-1	A	-	-	-	-	NA	G	C	-	T
SAGC293	Lowland	A	T	Hap-2	-	-	-	C	A	C	T	T	C	C	Hap-2	A	Hap-2	G	Hap-2	T	G	T	T	G	Hap-2	G	Hap-2	A	C	Hap-2	T	G	G	T	C	A	T	G	Hap-2	G	A	C	A	G	Hap-2	A	T	T	G
SAGC303	Lowland	A	T	Hap-2	C	A	G	C	A	C	C	T	C	C	Hap-2	A	Hap-2	-	NA	T	G	T	T	G	Hap-2	G	Hap-2	A	C	Hap-2	T	G	G	T	C	A	T	G	Hap-2	G	A	C	A	-	Hap-2	A	T	T	G
SAGC313	Upland	-	T	Hap-2	-	-	-	C	A	C	C	T	C	C	Hap-2	-	NA	A	Hap-1	A	T	C	-	C	Hap-1	-	NA	-	-	NA	A	T	A	C	-	-	C	A	Hap-2	A	T	T	T	A	Hap-1	G	C	C	T
SAGC321	Lowland	A	T	Hap-2	C	A	G	C	A	C	T	T	C	C	Hap-2	A	Hap-2	G	Hap-2	T	G	T	T	G	Hap-2	G	Hap-2	A	C	Hap-2	T	G	G	T	C	A	T	G	Hap-2	A	T	T	T	-	Hap-1	A	T	T	G
SAGC322	Lowland	A	T	Hap-2	C	A	G	C	A	C	-	T	C	C	Hap-2	A	Hap-2	G	Hap-2	T	G	T	T	G	Hap-2	G	Hap-2	A	C	Hap-2	T	G	G	T	C	A	T	G	Hap-2	G	A	C	A	G	Hap-2	A	T	T	G
SAGC330	Lowland	A	T	Hap-2	C	A	G	-	-	C	T	T	C	C	Hap-2	A	Hap-2	G	Hap-2	T	-	T	-	G	Hap-2	-	NA	A	C	Hap-2	T	G	G	-	C	-	-	-	Hap-2	G	A	-	A	G	Hap-2	A	T	T	G
SAGC353	Lowland	A	T	Hap-2	C	A	G	C	A	C	T	T	C	C	Hap-2	A	Hap-2	G	Hap-2	T	G	T	T	G	Hap-2	G	Hap-2	A	C	Hap-2	T	G	G	-	C	A	T	G	Hap-2	G	A	C	A	G	Hap-2	A	T	T	G
SAGC354	Lowland	G	C	Hap-1	-	-	-	C	A	C	C	T	C	C	Hap-2	-	NA	G	Hap-2	T	G	T	T	G	Hap-2	G	Hap-2	A	C	Hap-2	T	G	G	T	C	A	T	G	Hap-2	G	A	C	A	G	Hap-2	A	T	T	G
SAGC355	Lowland	A	T	Hap-2	C	A	G	C	A	C	C	T	C	C	Hap-2	A	Hap-2	-	NA	T	G	T	T	G	Hap-2	G	Hap-2	A	-	Hap-2	T	G	G	T	C	A	T	G	Hap-2	G	A	C	A	G	Hap-2	A	T	-	G
SAGC356	Lowland	A	T	Hap-2	C	A	G	-	A	C	C	T	C	C	Hap-2	-	NA	G	Hap-2	T	G	T	T	G	Hap-2	G	Hap-2	A	C	Hap-2	T	G	G	T	C	A	T	G	Hap-2	-	A	C	A	G	Hap-2	A	T	T	G
SAGC365	Lowland	A	T	Hap-2	-	-	-	-	A	C	C	T	C	C	Hap-2	A	NA	G	Hap-2	T	G	T	-	G	Hap-2	-	NA	-	-	Hap-2	-	-	-	T	-	-	T	G	Hap-2	-	-	-	-	G	Hap-2	G	C	C	T
SAGC425	Lowland	A	T	Hap-2	-	-	-	C	A	C	C	-	C	C	Hap-2	C	Hap-1	G	Hap-2	T	G	T	T	G	Hap-2	G	Hap-2	A	C	Hap-2	T	-	G	T	-	A	T	G	Hap-2	G	A	C	A	G	Hap-2	A	T	T	G
SAGC380	Lowland	A	T	Hap-2	C	A	G	C	A	C	T	T	C	C	Hap-2	A	Hap-2	G	Hap-2	A	T	C	C	C	Hap-1	G	Hap-2	-	-	Hap-2	A	-	-	C	-	G	C	A	Hap-1	G	A	C	A	G	Hap-2	A	-	T	G
SAGC382	Lowland	A	T	Hap-2	C	A	G	C	A	C	-	-	-	-	Hap-2	-	NA	-	NA	T	G	T	T	G	Hap-2	G	Hap-2	A	C	Hap-2	T	G	-	T	C	A	T	-	Hap-2	G	A	-	-	G	Hap-2	A	T	T	-
SAGC384	Lowland	A	T	Hap-2	C	A	G	C	A	C	C	-	C	C	Hap-2	A	Hap-2	G	Hap-2	T	G	T	T	G	Hap-2	G	Hap-2	A	C	Hap-2	T	G	G	T	C	A	T	G	Hap-2	G	A	C	A	G	Hap-2	A	T	T	G
SAGC388	Lowland	A	T	Hap-2	-	-	-	C	-	-	-	T	C	C	Hap-2	A	Hap-2	G	Hap-2	T	G	T	T	G	Hap-2	G	Hap-2	A	C	Hap-2	-	-	G	T	C	A	-	G	Hap-2	G	A	C	A	G	Hap-2	A	T	T	G
SAGC391	Lowland	A	T	Hap-2	-	A	G	C	A	C	T	T	-	-	Hap-2	A	Hap-2	G	Hap-2	T	G	T	T	G	Hap-2	G	Hap-2	A	C	Hap-2	T	-	G	T	C	A	T	G	Hap-2	G	A	C	A	G	Hap-2	A	T	T	G
SAGC393	Lowland	A	T	Hap-2	C	-	-	C	A	-	T	T	C	C	Hap-2	A	Hap-2	G	Hap-2	T	G	T	T	G	Hap-2	G	Hap-2	A	C	Hap-2	-	G	G	-	C	A	T	G	Hap-2	G	A	C	-	G	Hap-2	A	T	T	G
SAGC395	Upland	-	-	NA	-	-	-	C	A	C	-	T	C	C	Hap-2	-	NA	-	NA	A	T	C	C	C	Hap-1	G	Hap-2	-	-	NA	A	K	-	C	T	G	C	A	Hap-1	A	-	-	-	-	Hap-1	-	-	-	T
SAGC396	Upland	G	-	Hap-1	C	A	G	C	A	C	T	T	C	C	Hap-2	A	Hap-2	A	Hap-1	A	T	C	C	C	Hap-1	G	Hap-2	-	-	NA	A	T	A	-	T	G	C	A	Hap-1	A	T	T	-	A	Hap-1	G	C	C	T
SAGC398	Upland	R	Y	NA	C	A	G	C	A	C	C	T	C	C	Hap-2	-	NA	G	Hap-2	T	G	T	T	G	Hap-2	-	NA	R	M	NA	T	G	G	T	C	-	-	G	Hap-2	G	-	-	-	-	NA	R	T	T	G
SAGC402	Upland	-	-	NA	C	A	G	-	A	C	T	T	C	-	Hap-2	A	Hap-2	A	Hap-1	T	G	T	T	G	Hap-2	-	NA	-	-	NA	-	T	-	-	-	G	-	A	Hap-1	A	T	T	T	A	Hap-1	-	-	C	T
SAGC403	Upland	G	C	Hap-1	C	A	G	-	A	C	T	T	C	C	Hap-2	-	NA	G	Hap-2	A	T	C	C	C	Hap-1	G	Hap-2	-	-	NA	A	T	A	C	T	G	C	A	Hap-1	A	T	T	T	-	Hap-1	G	-	C	T
SAGC404	Upland	G	-	Hap-1	C	A	G	C	A	C	T	T	C	C	Hap-2	-	NA	G	Hap-2	A	T	C	C	C	Hap-1	A	NA	-	-	NA	-	T	-	-	T	G	C	A	Hap-1	A	-	-	-	A	Hap-1	-	-	C	T
SAGC406	Upland	-	C	Hap-1	C	A	G	C	A	C	T	T	C	C	Hap-2	A	Hap-2	A	Hap-1	A	T	C	C	C	Hap-1	G	Hap-2	-	-	NA	A	T	A	C	-	G	-	-	Hap-1	A	T	T	T	A	Hap-1	-	-	C	T
SAGC407	Upland	G	-	Hap-1	C	A	G	C	A	C	T	T	C	C	Hap-2	-	NA	G	Hap-2	A	T	C	C	C	Hap-1	G	Hap-2	-	-	NA	A	-	A	-	-	G	C	A	Hap-1	A	T	T	T	A	Hap-1	-	-	C	T
SAGC418	Lowland	-	-	NA	-	-	-	-	-	-	C	-	C	C	Hap-2	-	NA	-	NA	T	G	T	T	G	Hap-2	G	Hap-2	A	-	Hap-2	-	G	G	T	C	A	-	-	Hap-2	G	-	-	-	-	Hap-2	-	-	-	G
SAGC420	Lowland	A	T	Hap-2	C	A	G	C	A	C	T	T	C	C	Hap-2	A	Hap-2	-	NA	T	G	T	T	G	Hap-2	G	Hap-2	A	C	Hap-2	T	G	G	T	C	A	T	G	Hap-2	G	A	C	-	G	Hap-2	G	C	C	T
SAGC421	Lowland	A	T	Hap-2	C	A	G	C	A	C	T	T	C	C	Hap-2	A	Hap-2	G	Hap-2	T	G	T	T	G	Hap-2	-	NA	A	C	Hap-2	T	-	G	-	C	A	T	G	Hap-2	G	A	C	-	G	Hap-2	A	T	T	G
[truncated: 10 more columns]

## Sheet: Table S7
Table S7. Number of genes related to various environmental factors and their enriched ratios in highly differentiated genes (HDG), sequence-based directional selection in upland rice (U-DSG) and lowland rice (L-DSG).
Gene category	Environmental factors	No. of related genes in total genes	No. of total genes	No. of genes in the category in response to this factor	No. of total genes in the category	Enriched ratio	Fisher's exact test p value
HDG	Drought	7286	31310	680	2707	1.07948	0.09
	Cold	4990	31310	439	2707	1.01756	0.748
	Ammonium	380	31310	37	2707	1.12619	0.472
	Nitrite	319	31310	34	2707	1.23277	0.236
	Nitrogen	1043	31310	88	2707	0.975873	0.861
	Potassium	2236	31310	199	2707	1.02938	0.702
	Phosphorus	5151	31310	466	2707	1.04638	0.382
	Alkali	695	31310	69	2707	1.14831	0.28
U-DSG	Drought	7836	33417	443	1669	1.132*	0.024
	Cold	5368	33417	286	1669	1.06675	0.331
	Ammonium	408	33417	23	1669	1.1287	0.578
	Nitrite	347	33417	16	1669	0.923212	0.887
	Nitrogen	1108	33417	59	1669	1.06616	0.631
	Potassium	2400	33417	126	1669	1.05116	0.598
	Phosphorus	5463	33417	281	1669	1.02988	0.667
	Alkali	741	33417	52	1669	1.405*	0.02
L-DSG	Drought	7756	33121	419	1655	1.08114	0.168
	Cold	5314	33121	283	1655	1.06579	0.329
	Ammonium	403	33121	25	1655	1.24148	0.304
	Nitrite	341	33121	18	1655	1.05639	0.817
	Nitrogen	1101	33121	47	1655	0.854311	0.323
	Potassium	2382	33121	119	1655	0.999794	0.995
	Phosphorus	5428	33121	291	1655	1.0729	0.286
	Alkali	730	33121	37	1655	1.01434	0.941

## Sheet: Table S8
Table S8. Number of genes in responses to various environmental factors and their enrichment ratios in transcriptionally selected genes (TDSGs) under well-watered (CK) and drought-treated (DT) conditions.
Treatment	Environmental factors	No. of related genes	No. of total expressed genes	No. of enriched genes	TDSG	Enriched ratio	Fisher's exact test p value
CK	Drought	8846	37637	373	1185	1.339 *	0
CK	Cold	5756	37637	255	1185	1.407 *	0
CK	Ammonium	440	37637	12	1185	0.866	0.782
CK	Nitrite	374	37637	7	1185	0.594	0.227
CK	Nitrogen	1190	37637	32	1185	0.854	0.443
CK	Potassium	2567	37637	95	1185	1.175	0.145
CK	Phosphorus	5870	37637	209	1185	1.131	0.11
CK	Alkali	802	37637	20	1185	0.792	0.354
DT	Drought	8846	36388	448	1173	1.571 *	0
DT	Cold	5752	36388	229	1173	1.235 *	0.002
DT	Ammonium	437	36388	19	1173	1.349	0.17
DT	Nitrite	367	36388	10	1173	0.845	0.764
DT	Nitrogen	1177	36388	38	1173	1.002	0.875
DT	Potassium	2540	36388	89	1173	1.087	0.351
DT	Phosphorus	5798	36388	201	1173	1.075	0.213
DT	Alkali	798	36388	27	1173	1.05	0.693

## Sheet: Table S9
Table S9. Known drought-resistant and no.of tiller related genes
Type	Gene_ID	Symbel	Reference
drought-tolerance	Os01g0104100	OsCOIN	Planta, 2007, 226(4): 1007-1016
drought-tolerance	Os01g0136200	OsHSP17.0	Journal of Plant Physiology, 2012, 169(6): 628-635
drought-tolerance	Os01g0165000	OsDREB2A	The Plant Journal, 2003, 33(4): 751-763
drought-tolerance	Os01g0177900	OsABCG31	Proceedings of the National Academy of Sciences, 2011, 108(30): 12354-12359
drought-tolerance	Os01g0205700	OsGSK1	Plant Molecular Biology, 2007, 65(4): 453-466
drought-tolerance	Os01g0208600	ES1	Plant Physiology, 2015, 169(2): 1225-1239
drought-tolerance	Os01g0615100	OCPI1	Planta, 2007, 226(1): 73-85
drought-tolerance	Os01g0626400	OsWRKY11	Plant Cell Reports, 2009, 28(1): 21-30
drought-tolerance	Os01g0643300	OsPIN3t	The Plant Journal, 2012, 72(5): 805-816
drought-tolerance	Os01g0648000	AKT1	Journal of Experimental Botany , 2016, 67(9): 2689-2698
drought-tolerance	Os01g0702700	OsMYB14	Chinese Journal of Applied & Environmental Biology , 2013, 19(6): 960-968
drought-tolerance	Os01g0741900	OsIAA6	Plant Science, 2015, 236: 304-312
drought-tolerance	Os01g0750100	OsWRKY13	Plant Physiology, 2013, 163(4): 1868-1882
drought-tolerance	Os01g0764800	OsGH3-2	Journal of Experimental Botany, 2012, 63(18): 6467-6480
drought-tolerance	Os01g0797600	OsERF3	PLoS ONE, 2011, 6(9): e25216
drought-tolerance	Os01g0823500	OsOFP6	Journal of Experimental Botany, 2017, 68(17): 4885-4898
drought-tolerance	Os01g0826400	OsWRKY24	Comfirmed by this study
drought-tolerance	Os01g0831000	LAX1	Comfirmed by this study
drought-tolerance	Os01g0867300	OsABF1	Plant Biotechnology Reports, 2014, 8(6): 431-441
drought-tolerance	Os01g0883800	Sd1	Agricultural Research , 2016, 5(1): 1-12
drought-tolerance	Os01g0884300	SNAC2	Plant Molecular Biology, 2008, 67(1-2): 169-181
drought-tolerance	Os01g0946700	OsGLN1	Plant Science, 2001, 161(6): 1089-1098
drought-tolerance	Os01g0955100	OsMSR2	Planta, 2011, 234(1): 47-59
drought-tolerance	Os01g0959100	Asr1	Theoretical and Applied Genetics, 2010, 121(4): 769-787
drought-tolerance	Os01g0959200	Asr2	Theoretical and Applied Genetics, 2010, 121(4): 769-787
drought-tolerance	Os01g0963600	OsASR4	Plant, Cell & Environment, 2013, 36(1): 52-67
drought-tolerance	Os01g0968800	OsDREB1F	Plant Molecular Biology, 2008, 67(6): 589-602
drought-tolerance	Os01g0975300	OsMYB48	PLoS ONE, 2014, 9(3): e92913
drought-tolerance	Os02g0126400	OsCPK4	Plant Physiology, 2014, 165(2): 688-704
drought-tolerance	Os02g0149800	OsPP18	Plant Physiology, 2014, 166(4): 2100-2114
drought-tolerance	Os02g0178800	OsGL1-2	Plant Molecular Biology, 2009, 70(4): 443-456
drought-tolerance	Os02g0191600	OsbZIP16	Plant Science, 2012, 193-194: 8-17
drought-tolerance	Os02g0202000	OsWR1	Plant Molecular Biology, 2012, 78(3): 275-288
drought-tolerance	Os02g0543000	Asr3	Theoretical and Applied Genetics, 2010, 121(4): 769-787
drought-tolerance	Os02g0621300	OsGL1-4	Plant Molecular Biology, 2009, 70(4): 443-456
drought-tolerance	Os02g0657000	ARAG1	Annals of Botany, 2010, 105(3): 401-409
drought-tolerance	Os02g0731700	Ghd2	Journal of Experimental Botany , 2016, 67(19): 5785-5798
drought-tolerance	Os02g0736400	OsDHODH1	Journal of Integrative Plant Biology, 2009, 51(9): 825-833
drought-tolerance	Os02g0743500	DSM1	Plant Physiology, 2010, 152(2): 876-890
drought-tolerance	Os02g0748300	OsFBK10	Journal of Plant Growth Regulation, 2017:1-13.
drought-tolerance	Os02g0759800	OsSKIPa	Proceedings of the National Academy of Sciences, 2009, 106(15): 6410-6415
drought-tolerance	Os02g0766700	OsbZIP23	Plant Physiology, 2008, 148(4): 1938-1952
drought-tolerance	Os02g0782700	OsEREBP1	PLoS ONE, 2015, 10(6): e0127831
drought-tolerance	Os02g0814200	OsGL1-6	PLoS ONE, 2013, 8(5): e65139
drought-tolerance	Os03g0117900	HYR	Nature Communications, 2014, 5: 5302
drought-tolerance	Os03g0125100	DSM2	Plant Physiology, 2010, 154(3): 1304-1318
drought-tolerance	Os03g0133000	ONAC022	Front.Plant Sci.7:4
drought-tolerance	Os03g0140400	OsCYP96B4	Plant Molecular Biology, 2015, 88(1-2): 85-99
drought-tolerance	Os03g0179400	GUDK	Plant Physiology, 2014, 166(3): 1634-1645
drought-tolerance	Os03g0230300	OsSRO1c	Journal of Experimental Botany, 2012, 64(2): 569-583
drought-tolerance	Os03g0230500	OsITPK2	Plant Molecular Biology, 2011, 77(6): 547-563
drought-tolerance	Os03g0272300	OsSDIR1	Plant Molecular Biology, 2011, 76(1-2): 145-156
drought-tolerance	Os03g0285800	OsMAPK5	The Plant Cell, 2003, 15(3): 745-759
drought-tolerance	Os03g0286900	OsRCI2-5	Genetics and Molecular Research, 2014, 13(2): 4022-4035
drought-tolerance	Os03g0294700	OsETOL1	The Plant Journal, 2014, 78(5): 834-849
drought-tolerance	Os03g0309200	PHYB	Plant Molecular Biology, 2012, 78(3): 289-300
drought-tolerance	Os03g0315400	OsMYB2	Journal of Experimental Botany, 2012, 63(7): 2541-2556
drought-tolerance	Os03g0322900	OsLEA3-2	PLoS ONE, 2012, 7(9): e45117
drought-tolerance	Os03g0356414	OsDIS1	Plant Physiology, 2011, 157(1): 242-255
drought-tolerance	Os03g0411100	OsHAP2E	Plant Biotechnology Journal, 2015, 13(1): 85-96
drought-tolerance	Os03g0645900	OsNCED3	Plant Science, 2010, 178(1): 12-22
drought-tolerance	Os03g0741100	OsbHLH148	Plant Journal for Cell & Molecular Biology , 2011, 65(6): 907–921
drought-tolerance	Os03g0786400	DST	GENES & DEVELOPMENT, 2009, 23(15): 1805-1817
drought-tolerance	Os03g0796900	OsbZIP33	Crop Science , 2015, 55(4): 1673
drought-tolerance	Os03g0805100	SQS	Journal of Experimental Botany, 2012, 63(1): 163-175
drought-tolerance	Os03g0815100	SNAC1	PLoS ONE, 2014, 9(1): e86895
drought-tolerance	Os03g0820300	ZFP182	Plant Molecular Biology, 2012, 80(3): 337-350
drought-tolerance	Os04g0401700	OsHAK1	Frontiers in Plant Science , 2017, 8
drought-tolerance	Os04g0423400	OsASR2	Theoretical and Applied Genetics, 2010, 121(4): 769-787
drought-tolerance	Os04g0460600	OsNAC2	The Plant Journal, 2015, 82(2): 302-314
drought-tolerance	Os04g0464200	OsALDH10A5	PLoS ONE, 2010, 5(7): e11516
drought-tolerance	Os04g0512200	OsGl1-7	Plant Molecular Biology, 2009, 70(4): 443-456
drought-tolerance	Os04g0530500	OsRDCP1	Plant Science, 2011, 180(6): 775-782
drought-tolerance	Os04g0541700	Oshox22	Plant Molecular Biology, 2012, 80(6): 571-585
drought-tolerance	Os04g0572400	OsDREB1E	Biotechnology Letters, 2008, 30(12): 2191-2198
drought-tolerance	Os04g0584600	OsCDPK7	The Plant Journal, 2000, 23(3): 319-327
drought-tolerance	Os04g0610400	OsAP2-39	PLoS ONE, 2011, 6(9): e25216
drought-tolerance	Os04g0682800	AM1	Plant Cell Reports, 2014, 33(9): 1581-1594
drought-tolerance	Os05g0195200	OsTZF1	Plant Physiology, 2013, 161(3): 1202-1216
drought-tolerance	Os05g0213500	OsPYL/RCAR5	Journal of Experimental Botany, 2014, 65(2): 453-464
drought-tolerance	Os05g0322900	OsWRKY45	Environmental and Experimental Botany, 2009, 65(1): 35-47
drought-tolerance	Os05g0346200	OsDREB2B	Biotechnology Letters, 2008, 30(12): 2191-2198
drought-tolerance	Os05g0349800	OsEm1	Biochemical & Biophysical Research Communications , 2016, 478(2): 703-709
drought-tolerance	Os05g0455500	OsP5CS	Plant Science, 2003, 165(5): 1059-1068
drought-tolerance	Os05g0542500	OsLEA3	Theoretical and Applied Genetics, 2007, 115(1): 35-46
drought-tolerance	Os06g0130100	OsSIK1	The Plant Journal, 2010, 62(2): 316-329
drought-tolerance	Os06g0194000	OsERF71	Plant Physiology , 2016, 172(1): 575
drought-tolerance	Os06g0211200	OsAREB1	Plant Physiology, 2012, 158(4): 1755-1768
drought-tolerance	Os06g0308100	OsIBR5	Plant Science, 2012, 188-189: 10-18
drought-tolerance	Os06g0487900	OsOTS1	Plant Journal , 2017, 10.1111/tpj.13739
drought-tolerance	Os06g0561000	OsMIOX	Plant Science, 2012, 196: 143-151
drought-tolerance	Os06g0604000	OsWR2	Plant Molecular Biology, 2012, 78(3): 275-288
drought-tolerance	Os06g0612800	OsiSAP8	Plant Molecular Biology, 2008, 66(5): 445-462
drought-tolerance	Os06g0653000	OsGL1-3	PLoS ONE, 2015, 10(1): e116676
drought-tolerance	Os06g0662200	RISBZ5	Planta, 2012, 235(6): 1157-1169
drought-tolerance	Os06g0675600	OMTN4	Journal of Experimental Botany, 2014, 65(8): 2119-2135
drought-tolerance	Os07g0101500	OsGL1-8	Plant Molecular Biology, 2009, 70(4): 443-456
drought-tolerance	Os07g0138400	OsC3H47	Biochemical and Biophysical Research Communications, 2015, 464(1): 33-37
drought-tolerance	Os07g0186200	OsSIK2	Plant Physiology, 2013, 163(4): 1752-1765
drought-tolerance	Os07g0200700	SQS	Journal of Experimental Botany, 2012, 63(1): 163-175
drought-tolerance	Os07g0261200	Ghd7	Plant Physiology , 2014, 164(2): 735
drought-tolerance	Os07g0587400	ZFP245	Biochemical and Biophysical Research Communications, 2009, 389(3): 556-561
drought-tolerance	Os07g0622000	OsSAPK2	Frontiers in Plant Science , 2017, 8
drought-tolerance	Os07g0627700	OsGL1-9	Plant Molecular Biology, 2009, 70(4): 443-456
drought-tolerance	Os07g0644100	OsbZIP60	China Agri Sci, 2011, 44(20): 4142-4149
drought-tolerance	Os07g0680400	OsWRKY47	Plant Molecular Biology, 2015, 88(4-5): 401-413
drought-tolerance	Os07g0684900	WOX11	Plant Signaling & Behavior , 2016, 11(2): e1130198
drought-tolerance	Os08g0112700	OsMADS26	Plant Physiology , 2015, 169(4): 2935
drought-tolerance	Os08g0200600	OMTN6	Journal of Experimental Botany, 2014, 65(8): 2119-2135
drought-tolerance	Os08g0408500	OsDRAP1	Front. Plant Sci. 9:94
drought-tolerance	Os08g0445700	OsTPS1	Planta, 2011, 234(5): 1007-1018
drought-tolerance	Os08g0454000	OsDERF1	PLoS ONE, 2011, 6(9): e25216
drought-tolerance	Os08g0472000	OsbZIP66	Plant Biotechnology Reports , 2017, 11(1): 53-62
drought-tolerance	Os08g0499300	OsWRKY30	Plant Molecular Biology, 2012, 80(3): 241-253
drought-tolerance	Os08g0504700	OsSAP11	New Phytologist, 2011, 191(3): 721-732
drought-tolerance	Os08g0545500	OsDREB1G	Biotechnology Letters, 2008, 30(12): 2191-2198
drought-tolerance	Os08g0546800	OsHsfB2b	Plant Physiology and Biochemistry, 2009, 47(9): 785-795
drought-tolerance	Os08g0557700	OsAHP1	Plant Physiology, 2014, 165(1): 335-345
drought-tolerance	Os08g0559501	OsCYP18-2	Plant Cell & Environment , 2015, 38(10): 2071
drought-tolerance	Os09g0110300	OsCYL4a	Journal of Plant Physiology, 2015, 181: 30-41
drought-tolerance	Os09g0306400	OsbZIP71	Plant Molecular Biology, 2014, 84(1-2): 19-36
drought-tolerance	Os09g0309700	OsERF109	Protoplasma , 2016, 254(1): 1-8
drought-tolerance	Os09g0426800	OsGL1-1	Plant Molecular Biology, 2009, 70(4): 443-456
drought-tolerance	Os09g0434200	OsDSG1	Plant Molecular Biology, 2010, 74(4-5): 467-478
drought-tolerance	Os09g0439800	DRO1	Nature Genetics, 2013, 45(9): 1097-1102
drought-tolerance	Os09g0455300	bHLH120	patent
drought-tolerance	Os09g0456200	OsbZIP72	Planta, 2009, 229(3): 605-615
drought-tolerance	Os09g0457100	OsABA8ox3	PLoS ONE, 2015, 10(2): e0116646
drought-tolerance	Os09g0486500	OsSAP1	New Phytologist, 2011, 191(3): 721-732
drought-tolerance	Os09g0522200	OsDREB1A	The Plant Journal, 2003, 33(4): 751-763
drought-tolerance	Os09g0567400	OsAHP2	Plant Physiology, 2014, 165(1): 335-345
drought-tolerance	Os10g0148000	OsDIL	Plant Molecular Biology , 2013, 82(3): 239
drought-tolerance	Os10g0177200	OsDSR-1	Journal of Plant Biology, 2011, 54(3): 180-189
drought-tolerance	Os10g0456800	DCA1	PLoS Genetics, 2015, 11(10): e1005617
drought-tolerance	Os10g0471100	OsGL1-5	Plant Molecular Biology, 2009, 70(4): 443-456
drought-tolerance	Os10g0500700	OsGRXS17	Scientific Reports , 2017, 7(1): 15950
drought-tolerance	Os10g0545200	OsGL1-10	Plant Molecular Biology, 2009, 70(4): 443-456
drought-tolerance	Os11g0126900	OsNAC10	Plant Physiology, 2010, 153(1): 185-197
drought-tolerance	Os11g0149100	OsAHL1	Scientific Reports , 2016, 6: 30264
drought-tolerance	Os11g0154900	OsZIP-2a	The Journal of Biological Chemistry, 1996, 271(49): 31296-31305
drought-tolerance	Os11g0167800	ASR1	Molecules and Cells, 2012, 33(3): 285-293
drought-tolerance	Os11g0184900	OsNAC5	Plant Biotechnology Journal, 2013, 11(1): 101-114
drought-tolerance	Os12g0555000	RSOsPR10	Plant Cell Tissue & Organ Culture , 2016: 1-12
drought-tolerance	Os12g0569700	OsHSP23.7	Journal of Plant Physiology, 2012, 169(6): 628-635
drought-tolerance	Os12g0583700	ZFP252	FEBS Letters, 2008, 582(7): 1037-1043
drought-tolerance	Os12g0586100	SAPK9	BMC Plant Biology , 2016, 16(1): 158
drought-tolerance	Os12g0610600	OMTN3	Journal of Experimental Botany, 2014, 65(8): 2119-2135
drought-tolerance	Os01g0210700	OsKAT2	Front. Plant Sci., 2017, 8:772
drought-tolerance	Os04g0653000	OsJAZ1	Front. Plant Sci., 2017, 8:2108
drought-tolerance	Os08g0292000	OsTF1L	Plant. Biotech. J., 2018, 17:118-131
drought-tolerance	Os02g0551100	SAPK6	Front. Plant Sci., 2017, 8:1102
drought-tolerance	Os02g0227700	OsRLK5	Front. Plant Sci., 2016, 7:1801
drought-tolerance	Os09g0488000	OsGNA1	Front. Plant Sci., 2016, 7:1801
drought-tolerance	Os03g0225100	MPKK10.2	The Plant Journal, 2017, 92: 557–570
drought-tolerance	Os02g0255500	OsPYL3	Molecular Biotechnology, 2018, 60:350-361
No. of Tillers	Os01g0104600	OsDET1	Plant Physiology, 2016, 171(2): 1259-1276
No. of Tillers	Os01g0129200	OsJAG	Plant Molecular Biology, 2010, 74(6): 605-615
No. of Tillers	Os01g0194300	OsNPR1	Plant Physiology, 2016, 172(1): 546-558
No. of Tillers	Os01g0196300	DPF	The Plant Journal, 2015, 84(6): 1100-1113
No. of Tillers	Os01g0208600	TUT1	Plant Physiology, 2015, 169(2): 1179-1191
No. of Tillers	Os01g0229300	CCP1	The Plant Journal, 2015,
No. of Tillers	Os01g0279100	YGL8	Plant Molecular Biology, 2016, 92(1): 177-191
No. of Tillers	Os01g0614900	OsATG7	Plant Physiology, 2015, 168(1): 60-73
No. of Tillers	Os01g0639100	OsRH2	BMC Plant Biology, 2016, 16: 84
No. of Tillers	Os01g0741900	OsIAA6	Plant Science, 2015, 236: 304-312
No. of Tillers	Os01g0746400	D10	The Plant Journal, 2007, 51(6): 1019-1029
No. of Tillers	Os01g0751600	THIS1	Journal of Experimental Botany, 2013, 64(14): 4389-4402
No. of Tillers	Os01g0779400	ALT1	PLoS ONE, 2014, 9(12): e112515
No. of Tillers	Os01g0831000	LAX1	Developmental Biology, 2001, 231(2): 364-373
No. of Tillers	Os01g0831200	OsBAG4	Cell Host & Microbe, 2015, 76: 813-820
No. of Tillers	Os01g0866400	MOC2	Plant Biotechnology, 2013, 30(1): 47-56
No. of Tillers	Os01g0907900	LHD2	Cell Research, 2006, 16(3): 267-276
No. of Tillers	Os01g0973500	OsRLCK57	Plant, Cell & Environment, 2016, 39(6): 1381-1392
No. of Tillers	Os02g0134300	OsTEF1	Functional & Integrative Genomics, 2012, 12(2): 291-304
No. of Tillers	Os02g0220400	Cga1	Plant Physiology, 2013, 162(1): 132-144
No. of Tillers	Os02g0234200	FUWA	The Plant Journal, 2015, 83(3): 427-438
No. of Tillers	Os02g0527600	OsCTR2	Journal of Experimental Botany, 2013, 64(16): 4863-4875
No. of Tillers	Os02g0641000	OsPLIM2a	Molecular Breeding, 2014, 34(2): 569-581
No. of Tillers	Os02g0731200	OsMADS57	Nature Communications, 2013, 4(3): 1566
No. of Tillers	Os02g0743400	OsPIN1	Plant and Cell Physiology, 2005, 46(10): 1674-1681
No. of Tillers	Os02g0817600	OsIAA10	PLoS Pathogens, 2016, 12(9): e1005847
No. of Tillers	Os03g0110800	OsDRM2	The Plant Journal, 2012, 71(1): 85-98
No. of Tillers	Os03g0123300	TAD1	Nature Communications, 2012, 3: 752
No. of Tillers	Os03g0131900	OscpSRP43	PLoS ONE, 2015, 10(11): e0143249
No. of Tillers	Os03g0203451	D14	Plant Cell Physiol 2009; 50:1416-1424.
No. of Tillers	Os03g0329900	OsPHR1	Plant Physiology, 2008, 146(4): 1673-1686
No. of Tillers	Os03g0411100	OsHAP2E	Plant Biotechnology Journal, 2015, 13(1): 85-96
No. of Tillers	Os03g0411500	NAL9	Journal of Integrative Plant Biology, 2013, 55(11): 1016-1025
No. of Tillers	Os03g0566800	OsRH34	BMC Plant Biology, 2016, 16: 84
No. of Tillers	Os03g0667500	OsIRT1	Plant, Cell & Environment, 2009, 32(4): 408-416
No. of Tillers	Os03g0706500	OsTB1	The Plant Journal, 2003, 33(3): 513-520
No. of Tillers	Os03g0786400	DST	GENES & DEVELOPMENT, 2009, 23(15): 1805-1817
No. of Tillers	Os04g0169100	ETR2	The Plant Cell, 2009, 21(5): 1473-1494
No. of Tillers	Os04g0271700	OscZOG1	Journal of Integrative Plant Biology, 2016, 58(7): 627-641
No. of Tillers	Os04g0395600	OsAFB2	Scientific Reports, 2016, 6: 32158
No. of Tillers	Os04g0396500	LAX2	The Plant Cell, 2011, 23(9): 3276-3287
No. of Tillers	Os04g0460600	Ostil1	New Phytologist, 2007, 176(2): 288-298
No. of Tillers	Os04g0518800	An-2	Molecular Plant, 2015, 8(11): 1635-1650
No. of Tillers	Os04g0550400	MIP1	Journal of Genetics and Genomics, 2010, 37(1): 69-77
No. of Tillers	Os04g0550600	OsCCD7	Journal of Genetics, 2014, 93(2): 389-401
No. of Tillers	Os04g0598300	RFL	Proceedings of the National Academy of Sciences, 2008, 105(9): 3646-3651
No. of Tillers	Os04g0610400	OsAP2-39	PLoS Genetics, 2010, 6(9): e1001098
No. of Tillers	Os04g0659100	OsGS2	Chinese Science Bulletin, 2010, 55(9): 823-833
No. of Tillers	Os04g0663600	MOC3	Journal of genetics and genomics, 2015, 42(2): 71-78
No. of Tillers	Os05g0111300	OsMT2b	Plant Physiology, 2008, 146(4): 1637-1650
No. of Tillers	Os05g0125000	OsSIZ1	New Phytologist, 2011, 189(3): 869-882
No. of Tillers	Os05g0150500	OsTIR1	Scientific Reports, 2016, 6: 32158
No. of Tillers	Os05g0279400	EBR1	Cell Host & Microbe, 2015, 76: 813-820
No. of Tillers	Os05g0386800	OsBC1L4	Plant Molecular Biology, 2011, 75(4-5): 333-345
No. of Tillers	Os05g0556800	OsPUP7	Journal of Integrative Plant Biology, 2013, 55(11): 1119-1135
No. of Tillers	Os06g0154200	D3	Plant and Cell Physiology, 2014, 55(6): 1096-1109
No. of Tillers	Os06g0157700	Hd3a	The Plant Journal, 2015, 82(2): 256-266
No. of Tillers	Os06g0181300	AID1	Plant Physiology, 2004, 135(3): 1514-1525
No. of Tillers	Os06g0196600	OsKASI	Planta, 2015, 242(1): 203-213
No. of Tillers	Os06g0603600	OsSPX1	Plant Biotechnology Journal, 2009, 7(6): 550-561
No. of Tillers	Os06g0610350	MOC1	Nature, 2003, 422(6932): 618-621
No. of Tillers	Os06g0649600	sdt	PLoS ONE, 2015, 10(5): e0126154
No. of Tillers	Os06g0653000	OsGL1-3	PLoS ONE, 2015, 10(1): e116676
No. of Tillers	Os06g0660200	OsPIN2	Plant Biotechnology Journal, 2012, 10(2): 139-149
No. of Tillers	Os06g0685700	OsARF18	Scientific Reports, 2016, 6: 29938
No. of Tillers	Os06g0708400	OsCYP19-4	Journal of Experimental Botany, 2016, 67(1): 69-82
No. of Tillers	Os07g0186000	OsTrx23	Plant Physiology, 2011, 157(4): 1884-1899
No. of Tillers	Os07g0438800	OsPHR2	Plant Physiology, 2008, 146(4): 1673-1686
No. of Tillers	Os07g0497100	CHR729	PLoS ONE, 2015, 10(9): e0138934
No. of Tillers	Os07g0658400	lc7	Scientific Reports, 2016, 6: 26411
No. of Tillers	Os08g0108100	OsPMEI28	Journal of Plant Physiology, 2017, 208: 17-25
No. of Tillers	Os08g0174500	Ghd8	Molecular Plant, 2011, 4(2): 319-330
No. of Tillers	Os08g0407200	PAY1	The Plant Journal, 2015, 83(3): 528-536
No. of Tillers	Os08g0422600	SAD1	The Plant Journal, 2015, 81(2): 282-291
No. of Tillers	Os08g0475500	OsCEP6.1	Frontiers in Plant Science, 2016, 7: 228
No. of Tillers	Os08g0503800	RCN11	Plant Science, 2015, 236: 75-88
No. of Tillers	Os08g0509600	OsSPL14	The Plant Cell, 2013, 25(10): 3743-3759
No. of Tillers	Os08g0529000	OsPIN5b	The Plant Journal, 2015, 83(5): 913-925
No. of Tillers	Os08g0557700	OsAHP1	Plant Physiology, 2014, 165(1): 335-345
No. of Tillers	Os08g0562500	SLG	Journal of Experimental Botany, 2016, 67(14): 4241-4253
No. of Tillers	Os09g0334500	OsWRKY74	Journal of Experimental Botany, 2016, 67(3): 947-960
No. of Tillers	Os09g0457900	OsEATB	Plant Physiology, 2011, 157(1): 216-228
No. of Tillers	Os09g0466400	ACL-D	Planta, 2014, 239(4): 803-816
No. of Tillers	Os09g0470500	Oshox4	Euphytica, 2015, 201(1): 97-107
No. of Tillers	Os09g0502100	LGD1	The Plant Journal, 2012, 71(2): 288-302
No. of Tillers	Os09g0567400	OsAHP2	Plant Physiology, 2014, 165(1): 335-345
No. of Tillers	Os10g0467800	OsCesA7	PLoS ONE, 2016, 11(4): e0153993
No. of Tillers	Os10g0513200	OsNIP3;1	Plant Science, 2015, 236: 18-28
No. of Tillers	Os10g0516100	OsGDCH	Plant and Cell Physiology, 2016, 57(5): 919-932
No. of Tillers	Os10g0554200	NRT1.1B	Nature Genetics, 2015, 47(7): 834-838
No. of Tillers	Os10g0562700	REL2	Rice, 2016, 9: 37
No. of Tillers	Os10g0567400	OsCAO1	Journal of Experimental Botany, 2016, 67(5): 1297-1310
No. of Tillers	Os11g0102100	NAL2	New Phytologist, 2013, 198(4): 1071-1084
No. of Tillers	Os11g0572700	MHZ5	The Plant Cell, 2015, 27(4): 1061-1081
No. of Tillers	Os12g0270200	OGR1	The Plant Journal, 2009, 59(5): 738-749
No. of Tillers	Os12g0637100	OsPAP10c	Plant, Cell & Environment, 2016, 39(10): 2247-2259
No. of Tillers	Os12g0641400	OsSUT2	Plant Physiology, 2011, 157(1): 109-119

## Sheet: Table S10
Table S10. Gene expression level of transcriptional selected drought-tolerance (DT) and NT(no. of tillers) -related genes in upland and lowland rice ecotypes. * indicates the expression pattern of a gene matches the observed morphological differences between the two rice ecotypes.
Gene category	Gene ID	Gene symbol	Gene type	Drought (D)				Well-watered (CK)				Function characterization
				FPKM in upland	SD	FPKM in lowland	SD	FPKM in upland	SD	FPKM in lowland	SD
drought-tolerance	Os01g0648000*	AKT1	D-TDSG	3.976	1.94148	2.5995	0.9851	2.1475	1.12164	1.7673	0.899202	Over-expression enhances rice performance in osmotic stress
drought-tolerance	Os01g0750100	OsWRKY13	D-TDSG	27.7057	10.9548	18.5948	4.12066	46.9705	23.3209	30.2876	17.3518	Negatively regulates DT
drought-tolerance	Os07g0101500*	OsGL1-8	D-TDSG	3.4069	0.728055	2.803	0.4687	2.5628	0.665303	2.32	0.49068	Leaf wax accumulation
drought-tolerance	Os05g0455500	OsP5CS	CK-TDSG	18.0227	9.88185	18.6225	7.62398	5.0855	2.01538	7.4926	2.58944	Over-expression enhances osmotic adjustment
drought-tolerance	Os06g0612800	OsiSAP8	CK-TDSG	179.365	59.8002	170.021	42.6735	129.572	32.7688	101.493	18.4209	Over-expression enhances DT
drought-tolerance	Os09g0457100	OsABA8ox3	CK-TDSG	11.7492	4.90882	17.7138	6.03593	16.9723	7.12327	23.6774	5.83411	RNAi enhances DT
drought-tolerance	Os09g0488000	OsGNA1	CK-TDSG	5.0344	1.25004	4.7699	1.9554	4.901	1.25172	3.8098	0.914352	Knockout mutation decreases root length
No. of Tillers	Os02g0220400	Cga1	CK-TDSG	7.3101	2.5271	8.2886	0.72951	6.1977	2.73628	9.7256	4.23647	Over-expression decreases NT
No. of Tillers	Os03g0123300	TAD1	CK-TDSG	4.128	1.02292	3.6668	0.6949	4.0265	0.593909	3.4116	0.582701	Positively regulates NT
No. of Tillers	Os09g0466400	ACL-D	CK-TDSG	1.6843	0.847708	2.2739	1.2771	0.8362	0.492271	2.075	1.6959	Over-expression decreases NT

[truncated: 4 more sheets: Table S11, Table S12, Table S13, Table S14]
